# Supplementary material for: Tracking the adoption of bread wheat varieties in Afghanistan using DNA fingerprinting
Source: BMC Genomics. 2019 Aug 19;20:660. doi: 10.1186/s12864-019-6015-4 (PMC6699131; doi:10.1186/s12864-019-6015-4)
Supplement: Supplementary file 1 — Table S1. Initial list and source of 1581 entries used for data analyses, including 965 reference varities, 650 farmers’ samples and 56 technical replicates. Table S2. Pairwise identity by state (IBS) similarities among technical replicates. Table S3. Predicted and with DNA fingerprinting re-identified cultivars from farmers field in Afghanistan. Table S4. Informative markers applied across collected Afghan field samples. Table S5. Presence of genes in identified wheat varieties in Afghan farmers fields. Table S6. Established Afghan reference library. Table S7. Diversity indicies of germplasm groups represented in the established Afghan reference library. Table S8. Varieties released in Afghanistan since 2000. (XLSX 189 kb) [file 12864_2019_6015_MOESM1_ESM.xlsx]

## Sheet: Table S1
Additional file: Table S1. Initial list and source of 1581 entries used for data analyses, including 965 reference varities, 650 farmers' samples and 56 technical replicates
Entry ID	Type	Predicted Variety Name	Pedigree	Source	Province	District	Village
1	Reference library variety	AFGHAN Wheat Collection #1	AFGHAN Wheat Collection #1	Kihara Institute for Biological Research, Japan
2	Reference library variety	AFGHAN Wheat Collection #2	AFGHAN Wheat Collection #2	Kihara Institute for Biological Research, Japan
3	Reference library variety	AFGHAN Wheat Collection #3	AFGHAN Wheat Collection #3	Kihara Institute for Biological Research, Japan
4	Reference library variety	AFGHAN Wheat Collection #4	AFGHAN Wheat Collection #4	Kihara Institute for Biological Research, Japan
5	Reference library variety	AFGHAN Wheat Collection #5	AFGHAN Wheat Collection #5	Kihara Institute for Biological Research, Japan
6	Reference library variety	AFGHAN Wheat Collection #6	AFGHAN Wheat Collection #6	Kihara Institute for Biological Research, Japan
7	Reference library variety	AFGHAN Wheat Collection #7	AFGHAN Wheat Collection #7	Kihara Institute for Biological Research, Japan
8	technical replicate	AFGHAN Wheat Collection #7	AFGHAN Wheat Collection #7	Kihara Institute for Biological Research, Japan
9	technical replicate	AFGHAN Wheat Collection #7	AFGHAN Wheat Collection #7	Kihara Institute for Biological Research, Japan
10	Reference library variety	AFGHAN Wheat Collection #8	AFGHAN Wheat Collection #8	Kihara Institute for Biological Research, Japan
11	Reference library variety	AFGHAN Wheat Collection #9	AFGHAN Wheat Collection #9	Kihara Institute for Biological Research, Japan
12	Reference library variety	AFGHAN Wheat Collection #10	AFGHAN Wheat Collection #10	Kihara Institute for Biological Research, Japan
13	Reference library variety	AFGHAN Wheat Collection #11	AFGHAN Wheat Collection #11	Kihara Institute for Biological Research, Japan
14	Reference library variety	AFGHAN Wheat Collection #12	AFGHAN Wheat Collection #12	Kihara Institute for Biological Research, Japan
15	Reference library variety	AFGHAN Wheat Collection #13	AFGHAN Wheat Collection #13	Kihara Institute for Biological Research, Japan
16	Reference library variety	AFGHAN Wheat Collection #14	AFGHAN Wheat Collection #14	Kihara Institute for Biological Research, Japan
17	Reference library variety	AFGHAN Wheat Collection #15	AFGHAN Wheat Collection #15	Kihara Institute for Biological Research, Japan
18	Reference library variety	AFGHAN Wheat Collection #16	AFGHAN Wheat Collection #16	Kihara Institute for Biological Research, Japan
19	Reference library variety	AFGHAN Wheat Collection #17	AFGHAN Wheat Collection #17	Kihara Institute for Biological Research, Japan
20	Reference library variety	AFGHAN Wheat Collection #18	AFGHAN Wheat Collection #18	Kihara Institute for Biological Research, Japan
21	Reference library variety	AFGHAN Wheat Collection #19	AFGHAN Wheat Collection #19	Kihara Institute for Biological Research, Japan
22	Reference library variety	AFGHAN Wheat Collection #20	AFGHAN Wheat Collection #20	Kihara Institute for Biological Research, Japan
23	Reference library variety	AFGHAN Wheat Collection #21	AFGHAN Wheat Collection #21	Kihara Institute for Biological Research, Japan
24	Reference library variety	AFGHAN Wheat Collection #22	AFGHAN Wheat Collection #22	Kihara Institute for Biological Research, Japan
25	Reference library variety	AFGHAN Wheat Collection #23	AFGHAN Wheat Collection #23	Kihara Institute for Biological Research, Japan
26	Reference library variety	AFGHAN Wheat Collection #24	AFGHAN Wheat Collection #24	Kihara Institute for Biological Research, Japan
27	Reference library variety	AFGHAN Wheat Collection #25	AFGHAN Wheat Collection #25	Kihara Institute for Biological Research, Japan
28	Reference library variety	AFGHAN Wheat Collection #26	AFGHAN Wheat Collection #26	Kihara Institute for Biological Research, Japan
29	Reference library variety	AFGHAN Wheat Collection #27	AFGHAN Wheat Collection #27	Kihara Institute for Biological Research, Japan
30	Reference library variety	AFGHAN Wheat Collection #28	AFGHAN Wheat Collection #28	Kihara Institute for Biological Research, Japan
31	Reference library variety	AFGHAN Wheat Collection #29	AFGHAN Wheat Collection #29	Kihara Institute for Biological Research, Japan
32	Reference library variety	AFGHAN Wheat Collection #30	AFGHAN Wheat Collection #30	Kihara Institute for Biological Research, Japan
33	Reference library variety	AFGHAN Wheat Collection #31	AFGHAN Wheat Collection #31	Kihara Institute for Biological Research, Japan
34	Reference library variety	AFGHAN Wheat Collection #32	AFGHAN Wheat Collection #32	Kihara Institute for Biological Research, Japan
35	Reference library variety	AFGHAN Wheat Collection #33	AFGHAN Wheat Collection #33	Kihara Institute for Biological Research, Japan
36	Reference library variety	AFGHAN Wheat Collection #34	AFGHAN Wheat Collection #34	Kihara Institute for Biological Research, Japan
37	Reference library variety	AFGHAN Wheat Collection #35	AFGHAN Wheat Collection #35	Kihara Institute for Biological Research, Japan
38	Reference library variety	AFGHAN Wheat Collection #36	AFGHAN Wheat Collection #36	Kihara Institute for Biological Research, Japan
39	Reference library variety	AFGHAN Wheat Collection #37	AFGHAN Wheat Collection #37	Kihara Institute for Biological Research, Japan
40	Reference library variety	AFGHAN Wheat Collection #38	AFGHAN Wheat Collection #38	Kihara Institute for Biological Research, Japan
41	Reference library variety	AFGHAN Wheat Collection #39	AFGHAN Wheat Collection #39	Kihara Institute for Biological Research, Japan
42	Reference library variety	AFGHAN Wheat Collection #40	AFGHAN Wheat Collection #40	Kihara Institute for Biological Research, Japan
43	Reference library variety	AFGHAN Wheat Collection #50	AFGHAN Wheat Collection #50	Kihara Institute for Biological Research, Japan
44	Reference library variety	AFGHAN Wheat Collection #51	AFGHAN Wheat Collection #51	Kihara Institute for Biological Research, Japan
45	Reference library variety	AFGHAN Wheat Collection #52	AFGHAN Wheat Collection #52	Kihara Institute for Biological Research, Japan
46	Reference library variety	AFGHAN Wheat Collection #53	AFGHAN Wheat Collection #53	Kihara Institute for Biological Research, Japan
47	technical replicate	AFGHAN Wheat Collection #53	AFGHAN Wheat Collection #53	Kihara Institute for Biological Research, Japan
48	technical replicate	AFGHAN Wheat Collection #53	AFGHAN Wheat Collection #53	Kihara Institute for Biological Research, Japan
49	Reference library variety	AFGHAN Wheat Collection #54	AFGHAN Wheat Collection #54	Kihara Institute for Biological Research, Japan
50	Reference library variety	AFGHAN Wheat Collection #55	AFGHAN Wheat Collection #55	Kihara Institute for Biological Research, Japan
51	Reference library variety	AFGHAN Wheat Collection #56	AFGHAN Wheat Collection #56	Kihara Institute for Biological Research, Japan
52	Reference library variety	AFGHAN Wheat Collection #57	AFGHAN Wheat Collection #57	Kihara Institute for Biological Research, Japan
53	Reference library variety	AFGHAN Wheat Collection #58	AFGHAN Wheat Collection #58	Kihara Institute for Biological Research, Japan
54	Reference library variety	AFGHAN Wheat Collection #59	AFGHAN Wheat Collection #59	Kihara Institute for Biological Research, Japan
55	Reference library variety	AFGHAN Wheat Collection #60	AFGHAN Wheat Collection #60	Kihara Institute for Biological Research, Japan
56	Reference library variety	AFGHAN Wheat Collection #131	AFGHAN Wheat Collection #131	Kihara Institute for Biological Research, Japan
57	Reference library variety	AFGHAN Wheat Collection #132	AFGHAN Wheat Collection #132	Kihara Institute for Biological Research, Japan
58	Reference library variety	AFGHAN Wheat Collection #133	AFGHAN Wheat Collection #133	Kihara Institute for Biological Research, Japan
59	Reference library variety	AFGHAN Wheat Collection #134	AFGHAN Wheat Collection #134	Kihara Institute for Biological Research, Japan
60	Reference library variety	AFGHAN Wheat Collection #135	AFGHAN Wheat Collection #135	Kihara Institute for Biological Research, Japan
61	Reference library variety	AFGHAN Wheat Collection #136	AFGHAN Wheat Collection #136	Kihara Institute for Biological Research, Japan
62	Reference library variety	AFGHAN Wheat Collection #137	AFGHAN Wheat Collection #137	Kihara Institute for Biological Research, Japan
63	Reference library variety	AFGHAN Wheat Collection #138	AFGHAN Wheat Collection #138	Kihara Institute for Biological Research, Japan
64	Reference library variety	AFGHAN Wheat Collection #139	AFGHAN Wheat Collection #139	Kihara Institute for Biological Research, Japan
65	Reference library variety	AFGHAN Wheat Collection #140	AFGHAN Wheat Collection #140	Kihara Institute for Biological Research, Japan
66	Reference library variety	AFGHAN Wheat Collection #141	AFGHAN Wheat Collection #141	Kihara Institute for Biological Research, Japan
67	Reference library variety	AFGHAN Wheat Collection #142	AFGHAN Wheat Collection #142	Kihara Institute for Biological Research, Japan
68	Reference library variety	AFGHAN Wheat Collection #143	AFGHAN Wheat Collection #143	Kihara Institute for Biological Research, Japan
69	Reference library variety	AFGHAN Wheat Collection #144	AFGHAN Wheat Collection #144	Kihara Institute for Biological Research, Japan
70	Reference library variety	AFGHAN Wheat Collection #145	AFGHAN Wheat Collection #145	Kihara Institute for Biological Research, Japan
71	Reference library variety	AFGHAN Wheat Collection #146	AFGHAN Wheat Collection #146	Kihara Institute for Biological Research, Japan
72	Reference library variety	AFGHAN Wheat Collection #147	AFGHAN Wheat Collection #147	Kihara Institute for Biological Research, Japan
73	Reference library variety	AFGHAN Wheat Collection #148	AFGHAN Wheat Collection #148	Kihara Institute for Biological Research, Japan
74	Reference library variety	AFGHAN Wheat Collection #149	AFGHAN Wheat Collection #149	Kihara Institute for Biological Research, Japan
75	Reference library variety	AFGHAN Wheat Collection #161	AFGHAN Wheat Collection #161	Kihara Institute for Biological Research, Japan
76	Reference library variety	AFGHAN Wheat Collection #162	AFGHAN Wheat Collection #162	Kihara Institute for Biological Research, Japan
77	Reference library variety	AFGHAN Wheat Collection #163	AFGHAN Wheat Collection #163	Kihara Institute for Biological Research, Japan
78	Reference library variety	AFGHAN Wheat Collection #164	AFGHAN Wheat Collection #164	Kihara Institute for Biological Research, Japan
79	Reference library variety	AFGHAN Wheat Collection #165	AFGHAN Wheat Collection #165	Kihara Institute for Biological Research, Japan
80	Reference library variety	AFGHAN Wheat Collection #166	AFGHAN Wheat Collection #166	Kihara Institute for Biological Research, Japan
81	Reference library variety	AFGHAN Wheat Collection #167	AFGHAN Wheat Collection #167	Kihara Institute for Biological Research, Japan
82	Reference library variety	AFGHAN Wheat Collection #168	AFGHAN Wheat Collection #168	Kihara Institute for Biological Research, Japan
83	Reference library variety	AFGHAN Wheat Collection #169	AFGHAN Wheat Collection #169	Kihara Institute for Biological Research, Japan
84	Reference library variety	AFGHAN Wheat Collection #170	AFGHAN Wheat Collection #170	Kihara Institute for Biological Research, Japan
85	Reference library variety	AFGHAN Wheat Collection #171	AFGHAN Wheat Collection #171	Kihara Institute for Biological Research, Japan
86	Reference library variety	AFGHAN Wheat Collection #172	AFGHAN Wheat Collection #172	Kihara Institute for Biological Research, Japan
87	Reference library variety	AFGHAN Wheat Collection #173	AFGHAN Wheat Collection #173	Kihara Institute for Biological Research, Japan
88	Reference library variety	AFGHAN Wheat Collection #174	AFGHAN Wheat Collection #174	Kihara Institute for Biological Research, Japan
89	Reference library variety	AFGHAN Wheat Collection #175	AFGHAN Wheat Collection #175	Kihara Institute for Biological Research, Japan
90	Reference library variety	AFGHAN Wheat Collection #178	AFGHAN Wheat Collection #178	Kihara Institute for Biological Research, Japan
91	Reference library variety	AFGHAN Wheat Collection #179	AFGHAN Wheat Collection #179	Kihara Institute for Biological Research, Japan
92	Reference library variety	AFGHAN Wheat Collection #180	AFGHAN Wheat Collection #180	Kihara Institute for Biological Research, Japan
93	Reference library variety	AFGHAN Wheat Collection #251	AFGHAN Wheat Collection #251	Kihara Institute for Biological Research, Japan
94	Reference library variety	AFGHAN Wheat Collection #252	AFGHAN Wheat Collection #252	Kihara Institute for Biological Research, Japan
95	Reference library variety	AFGHAN Wheat Collection #253	AFGHAN Wheat Collection #253	Kihara Institute for Biological Research, Japan
96	Reference library variety	AFGHAN Wheat Collection #254	AFGHAN Wheat Collection #254	Kihara Institute for Biological Research, Japan
97	Reference library variety	AFGHAN Wheat Collection #255	AFGHAN Wheat Collection #255	Kihara Institute for Biological Research, Japan
98	Reference library variety	AFGHAN Wheat Collection #256	AFGHAN Wheat Collection #256	Kihara Institute for Biological Research, Japan
99	Reference library variety	AFGHAN Wheat Collection #258	AFGHAN Wheat Collection #258	Kihara Institute for Biological Research, Japan
100	Reference library variety	AFGHAN Wheat Collection #259	AFGHAN Wheat Collection #259	Kihara Institute for Biological Research, Japan
101	Reference library variety	AFGHAN Wheat Collection #260	AFGHAN Wheat Collection #260	Kihara Institute for Biological Research, Japan
102	Reference library variety	AFGHAN Wheat Collection #274	AFGHAN Wheat Collection #274	Kihara Institute for Biological Research, Japan
103	Reference library variety	AFGHAN Wheat Collection #277	AFGHAN Wheat Collection #277	Kihara Institute for Biological Research, Japan
104	Reference library variety	AFGHAN Wheat Collection #281	AFGHAN Wheat Collection #281	Kihara Institute for Biological Research, Japan
105	Reference library variety	AFGHAN Wheat Collection #282	AFGHAN Wheat Collection #282	Kihara Institute for Biological Research, Japan
106	Reference library variety	AFGHAN Wheat Collection #283	AFGHAN Wheat Collection #283	Kihara Institute for Biological Research, Japan
107	Reference library variety	AFGHAN Wheat Collection #284	AFGHAN Wheat Collection #284	Kihara Institute for Biological Research, Japan
108	Reference library variety	AFGHAN Wheat Collection #285	AFGHAN Wheat Collection #285	Kihara Institute for Biological Research, Japan
109	Reference library variety	AFGHAN Wheat Collection #286	AFGHAN Wheat Collection #286	Kihara Institute for Biological Research, Japan
110	Reference library variety	AFGHAN Wheat Collection #287	AFGHAN Wheat Collection #287	Kihara Institute for Biological Research, Japan
111	Reference library variety	AFGHAN Wheat Collection #288	AFGHAN Wheat Collection #288	Kihara Institute for Biological Research, Japan
112	Reference library variety	AFGHAN Wheat Collection #290	AFGHAN Wheat Collection #290	Kihara Institute for Biological Research, Japan
113	Reference library variety	AFGHAN Wheat Collection #291	AFGHAN Wheat Collection #291	Kihara Institute for Biological Research, Japan
114	Reference library variety	AFGHAN Wheat Collection #292	AFGHAN Wheat Collection #292	Kihara Institute for Biological Research, Japan
115	Reference library variety	AFGHAN Wheat Collection #293	AFGHAN Wheat Collection #293	Kihara Institute for Biological Research, Japan
116	Reference library variety	AFGHAN Wheat Collection #294	AFGHAN Wheat Collection #294	Kihara Institute for Biological Research, Japan
117	Reference library variety	AFGHAN Wheat Collection #295	AFGHAN Wheat Collection #295	Kihara Institute for Biological Research, Japan
118	Reference library variety	AFGHAN Wheat Collection #296	AFGHAN Wheat Collection #296	Kihara Institute for Biological Research, Japan
119	Reference library variety	AFGHAN Wheat Collection #297	AFGHAN Wheat Collection #297	Kihara Institute for Biological Research, Japan
120	Reference library variety	AFGHAN Wheat Collection #298	AFGHAN Wheat Collection #298	Kihara Institute for Biological Research, Japan
121	Reference library variety	AFGHAN Wheat Collection #299	AFGHAN Wheat Collection #299	Kihara Institute for Biological Research, Japan
122	Reference library variety	AFGHAN Wheat Collection #300	AFGHAN Wheat Collection #300	Kihara Institute for Biological Research, Japan
123	Reference library variety	AFGHAN Wheat Collection #321	AFGHAN Wheat Collection #321	Kihara Institute for Biological Research, Japan
124	Reference library variety	AFGHAN Wheat Collection #322	AFGHAN Wheat Collection #322	Kihara Institute for Biological Research, Japan
125	Reference library variety	AFGHAN Wheat Collection #323	AFGHAN Wheat Collection #323	Kihara Institute for Biological Research, Japan
126	Reference library variety	AFGHAN Wheat Collection #324	AFGHAN Wheat Collection #324	Kihara Institute for Biological Research, Japan
127	Reference library variety	AFGHAN Wheat Collection #325	AFGHAN Wheat Collection #325	Kihara Institute for Biological Research, Japan
128	Reference library variety	AFGHAN Wheat Collection #326	AFGHAN Wheat Collection #326	Kihara Institute for Biological Research, Japan
129	Reference library variety	AFGHAN Wheat Collection #327	AFGHAN Wheat Collection #327	Kihara Institute for Biological Research, Japan
130	Reference library variety	AFGHAN Wheat Collection #328	AFGHAN Wheat Collection #328	Kihara Institute for Biological Research, Japan
131	Reference library variety	AFGHAN Wheat Collection #328	AFGHAN Wheat Collection #328	Kihara Institute for Biological Research, Japan
132	Reference library variety	AFGHAN Wheat Collection #329	AFGHAN Wheat Collection #329	Kihara Institute for Biological Research, Japan
133	Reference library variety	AFGHAN Wheat Collection #330	AFGHAN Wheat Collection #330	Kihara Institute for Biological Research, Japan
134	Reference library variety	AfGHAN Wheat Collection #332	AfGHAN Wheat Collection #332	Kihara Institute for Biological Research, Japan
135	Reference library variety	AfGHAN Wheat Collection #333	AfGHAN Wheat Collection #333	Kihara Institute for Biological Research, Japan
136	Reference library variety	AfGHAN Wheat Collection #334	AfGHAN Wheat Collection #334	Kihara Institute for Biological Research, Japan
137	Reference library variety	AfGHAN Wheat Collection #335	AfGHAN Wheat Collection #335	Kihara Institute for Biological Research, Japan
138	Reference library variety	AfGHAN Wheat Collection #336	AfGHAN Wheat Collection #336	Kihara Institute for Biological Research, Japan
139	Reference library variety	AfGHAN Wheat Collection #337	AfGHAN Wheat Collection #337	Kihara Institute for Biological Research, Japan
140	Reference library variety	AfGHAN Wheat Collection #338	AfGHAN Wheat Collection #338	Kihara Institute for Biological Research, Japan
141	Reference library variety	AfGHAN Wheat Collection #339	AfGHAN Wheat Collection #339	Kihara Institute for Biological Research, Japan
142	Reference library variety	AfGHAN Wheat Collection #340	AfGHAN Wheat Collection #340	Kihara Institute for Biological Research, Japan
143	Reference library variety	AfGHAN Wheat Collection #341	AfGHAN Wheat Collection #341	Kihara Institute for Biological Research, Japan
144	Reference library variety	AfGHAN Wheat Collection #342	AfGHAN Wheat Collection #342	Kihara Institute for Biological Research, Japan
145	Reference library variety	AfGHAN Wheat Collection #343	AfGHAN Wheat Collection #343	Kihara Institute for Biological Research, Japan
146	Reference library variety	AfGHAN Wheat Collection #344	AfGHAN Wheat Collection #344	Kihara Institute for Biological Research, Japan
147	Reference library variety	AfGHAN Wheat Collection #345	AfGHAN Wheat Collection #345	Kihara Institute for Biological Research, Japan
148	Reference library variety	AfGHAN Wheat Collection #346	AfGHAN Wheat Collection #346	Kihara Institute for Biological Research, Japan
149	Reference library variety	AfGHAN Wheat Collection #347	AfGHAN Wheat Collection #347	Kihara Institute for Biological Research, Japan
150	Reference library variety	AfGHAN Wheat Collection #348	AfGHAN Wheat Collection #348	Kihara Institute for Biological Research, Japan
151	Reference library variety	AfGHAN Wheat Collection #349	AfGHAN Wheat Collection #349	Kihara Institute for Biological Research, Japan
152	Reference library variety	AfGHAN Wheat Collection #350	AfGHAN Wheat Collection #350	Kihara Institute for Biological Research, Japan
153	Reference library variety	AfGHAN Wheat Collection #351	AfGHAN Wheat Collection #351	Kihara Institute for Biological Research, Japan
154	Reference library variety	AfGHAN Wheat Collection #352	AfGHAN Wheat Collection #352	Kihara Institute for Biological Research, Japan
155	technical replicate	AfGHAN Wheat Collection #352	AfGHAN Wheat Collection #352	Kihara Institute for Biological Research, Japan
156	technical replicate	AfGHAN Wheat Collection #352	AfGHAN Wheat Collection #352	Kihara Institute for Biological Research, Japan
157	Reference library variety	AfGHAN Wheat Collection #353	AfGHAN Wheat Collection #353	Kihara Institute for Biological Research, Japan
158	Reference library variety	AfGHAN Wheat Collection #354	AfGHAN Wheat Collection #354	Kihara Institute for Biological Research, Japan
159	Reference library variety	AfGHAN Wheat Collection #355	AfGHAN Wheat Collection #355	Kihara Institute for Biological Research, Japan
160	Reference library variety	AfGHAN Wheat Collection #357	AfGHAN Wheat Collection #357	Kihara Institute for Biological Research, Japan
161	Reference library variety	AfGHAN Wheat Collection #358	AfGHAN Wheat Collection #358	Kihara Institute for Biological Research, Japan
162	Reference library variety	AfGHAN Wheat Collection #360	AfGHAN Wheat Collection #360	Kihara Institute for Biological Research, Japan
163	Reference library variety	AfGHAN Wheat Collection #361	AfGHAN Wheat Collection #361	Kihara Institute for Biological Research, Japan
164	Reference library variety	AfGHAN Wheat Collection #362	AfGHAN Wheat Collection #362	Kihara Institute for Biological Research, Japan
165	Reference library variety	AfGHAN Wheat Collection #363	AfGHAN Wheat Collection #363	Kihara Institute for Biological Research, Japan
166	Reference library variety	AfGHAN Wheat Collection #364	AfGHAN Wheat Collection #364	Kihara Institute for Biological Research, Japan
167	Reference library variety	AfGHAN Wheat Collection #365	AfGHAN Wheat Collection #365	Kihara Institute for Biological Research, Japan
168	Reference library variety	AfGHAN Wheat Collection #366	AfGHAN Wheat Collection #366	Kihara Institute for Biological Research, Japan
169	Reference library variety	AfGHAN Wheat Collection #367	AfGHAN Wheat Collection #367	Kihara Institute for Biological Research, Japan
170	Reference library variety	AfGHAN Wheat Collection #368	AfGHAN Wheat Collection #368	Kihara Institute for Biological Research, Japan
171	Reference library variety	AfGHAN Wheat Collection #370	AfGHAN Wheat Collection #370	Kihara Institute for Biological Research, Japan
172	Reference library variety	AfGHAN Wheat Collection #371	AfGHAN Wheat Collection #371	Kihara Institute for Biological Research, Japan
173	Reference library variety	0JUP/4/CLLF/3/III4.53	0JUP/4/CLLF/3/III4.53	Agricultural Research Institute of Afghanistan
174	Reference library variety	0KATIA	0KATIA	Agricultural Research Institute of Afghanistan
175	Reference library variety	1-27-6275/CF1770//5/FHODS/4/ANZA.	1-27-6275/CF1770//5/FHODS/4/ANZA.	Agricultural Research Institute of Afghanistan
176	Reference library variety	130L1.12/KAUZ//NEMZRA	130L1.12/KAUZ//NEMZRA	Agricultural Research Institute of Afghanistan
177	Reference library variety	1-61-12/Emu”S”/Tjb84	1-61-12/Emu”S”/Tjb84	Agricultural Research Institute of Afghanistan
178	Reference library variety	1D13.1/MLT//PLK70/LIRA/1/AGRI/NAC	1D13.1/MLT//PLK70/LIRA/1/AGRI/NAC	Agricultural Research Institute of Afghanistan
179	Reference library variety	1D13.1/MLT//STAR	1D13.1/MLT//STAR	Agricultural Research Institute of Afghanistan
180	Reference library variety	3726.01/3737.01/3/OR7946/HILL//HILL /4/OR794	3726.01/3737.01/3/OR7946/HILL//HILL /4/OR794	Agricultural Research Institute of Afghanistan
181	Reference library variety	429305/AKHALTSI	429305/AKHALTSI	Agricultural Research Institute of Afghanistan
182	Reference library variety	494.J6.11	494.J6.11	Agricultural Research Institute of Afghanistan
183	Reference library variety	55.1744/MEX67.1//NO57	55.1744/MEX67.1//NO57	Agricultural Research Institute of Afghanistan
184	Reference library variety	55.1744/MEX67.1//NO57	55.1744/MEX67.1//NO57	Agricultural Research Institute of Afghanistan
185	Reference library variety	55.1744/MEX67.1//NO57/3/ATTILA	55.1744/MEX67.1//NO57/3/ATTILA	Agricultural Research Institute of Afghanistan
186	Reference library variety	55.1744/MEX67.1//NO57…	55.1744/MEX67.1//NO57…	Agricultural Research Institute of Afghanistan
187	Reference library variety	602.156.22/MNCH//NEMURA	602.156.22/MNCH//NEMURA	Agricultural Research Institute of Afghanistan
188	Reference library variety	7C/CNO//CAL/3/YMH/4/VP…	7C/CNO//CAL/3/YMH/4/VP…	Agricultural Research Institute of Afghanistan
189	Reference library variety	80 30 VERSAILLES/EDCH//CD	80 30 VERSAILLES/EDCH//CD	Agricultural Research Institute of Afghanistan
190	Reference library variety	8023.16.1.1/KAUZ	8023.16.1.1/KAUZ	Agricultural Research Institute of Afghanistan
191	Reference library variety	8026.16.1.1/KAUZ	8026.16.1.1/KAUZ	Agricultural Research Institute of Afghanistan
192	Reference library variety	8026.16.1.1/KAUZ	8026.16.1.1/KAUZ	Agricultural Research Institute of Afghanistan
193	Reference library variety	84.40023/WEAVER//BORL95	84.40023/WEAVER//BORL95	Agricultural Research Institute of Afghanistan
194	Reference library variety	85.40023/WEAVER//..	85.40023/WEAVER//..	Agricultural Research Institute of Afghanistan
195	Reference library variety	85.40023/WEAVER//..	85.40023/WEAVER//..	Agricultural Research Institute of Afghanistan
196	Reference library variety	87ZHONG212/GRK//MNCH	87ZHONG212/GRK//MNCH	Agricultural Research Institute of Afghanistan
197	Reference library variety	885K1.1//1D13.1/MLT/3/YE2453	885K1.1//1D13.1/MLT/3/YE2453	Agricultural Research Institute of Afghanistan
198	Reference library variety	885K1.1//1D13.1/MLT/3/YE2453	885K1.1//1D13.1/MLT/3/YE2453	Agricultural Research Institute of Afghanistan
199	Reference library variety	885K4.1//MNG/SDV1/3/1D13.1/MLT	885K4.1//MNG/SDV1/3/1D13.1/MLT	Agricultural Research Institute of Afghanistan
200	Reference library variety	885K4.1/MNG/SDV1/3/ID	885K4.1/MNG/SDV1/3/ID	Agricultural Research Institute of Afghanistan
201	Reference library variety	88ZHONG218//CTK/VEE/3/KVZ//PRL	88ZHONG218//CTK/VEE/3/KVZ//PRL	Agricultural Research Institute of Afghanistan
202	Reference library variety	88ZHONG218/CTK	88ZHONG218/CTK	Agricultural Research Institute of Afghanistan
203	Reference library variety	89ZHONG4	89ZHONG4	Agricultural Research Institute of Afghanistan
204	Reference library variety	9852-1	9852-1	Agricultural Research Institute of Afghanistan
205	Reference library variety	9868-1	9868-1	Agricultural Research Institute of Afghanistan
206	Reference library variety	ABI86*3414/Jag”s”//K92	ABI86*3414/Jag”s”//K92	Agricultural Research Institute of Afghanistan
207	Reference library variety	ACADEMIE	ACADEMIE	Agricultural Research Institute of Afghanistan
208	Reference library variety	ACROPOLE	ACROPOLE	Agricultural Research Institute of Afghanistan
209	Reference library variety	ADMIS	ADMIS	Agricultural Research Institute of Afghanistan
210	Reference library variety	AFGHAN-15		Agricultural Research Institute of Afghanistan
211	Reference library variety	AGRI/NAC//ATILA	AGRI/NAC//ATILA	Agricultural Research Institute of Afghanistan
212	Reference library variety	AGRI/NAC//ATILA	AGRI/NAC//ATILA	Agricultural Research Institute of Afghanistan
213	Reference library variety	AGRI/NAC//KAUZ	AGRI/NAC//KAUZ	Agricultural Research Institute of Afghanistan
214	Reference library variety	AGRI/NAC//KAUZ	AGRI/NAC//KAUZ	Agricultural Research Institute of Afghanistan
215	Reference library variety	AGRI/NAC//KAUZ	AGRI/NAC//KAUZ	Agricultural Research Institute of Afghanistan
216	Reference library variety	AGRI/NAC//KAUZ	AGRI/NAC//KAUZ	Agricultural Research Institute of Afghanistan
217	Reference library variety	AGRI/NAC//PATHMARES/KVZ/3/SAULESKU41	AGRI/NAC//PATHMARES/KVZ/3/SAULESKU41	Agricultural Research Institute of Afghanistan
218	Reference library variety	AGRI/NAC/ATTILA	AGRI/NAC/ATTILA	Agricultural Research Institute of Afghanistan
219	Reference library variety	ALD/COC//URES/3/DUCULA	ALD/COC//URES/3/DUCULA	Agricultural Research Institute of Afghanistan
220	Reference library variety	Ald”s”/snb”s”//pk15841	Ald”s”/snb”s”//pk15841	Agricultural Research Institute of Afghanistan
221	Reference library variety	Almt/ Alvd	Almt/ Alvd	Agricultural Research Institute of Afghanistan
222	Reference library variety	Almt/Nik.N	Almt/Nik.N	Agricultural Research Institute of Afghanistan
223	Reference library variety	ALTAR 84/AEGILOPS SQUARROSA(TAUS)//OPATA	ALTAR 84/AEGILOPS SQUARROSA(TAUS)//OPATA	Agricultural Research Institute of Afghanistan
224	Reference library variety	ALTAY	ALTAY	Agricultural Research Institute of Afghanistan
225	Reference library variety	Amu 99	Amu 99	Agricultural Research Institute of Afghanistan
226	Reference library variety	AMU -99	AMU -99	Agricultural Research Institute of Afghanistan
227	Reference library variety	AMU-99	AMU-99	Agricultural Research Institute of Afghanistan
228	Reference library variety	AMU-99	AMU-99	Agricultural Research Institute of Afghanistan
229	Reference library variety	AMU-99	AMU-99	Agricultural Research Institute of Afghanistan
230	Reference library variety	Anqlab 91	Anqlab 91	Agricultural Research Institute of Afghanistan
231	Reference library variety	Ariana 07	Ariana 07	Agricultural Research Institute of Afghanistan
232	Reference library variety	Arinawewer	Arinawewer	Agricultural Research Institute of Afghanistan
233	Reference library variety	Arthurnik	Arthurnik	Agricultural Research Institute of Afghanistan
234	Reference library variety	ATAY/3/MJI/GLEN/..	ATAY/3/MJI/GLEN/..	Agricultural Research Institute of Afghanistan
235	Reference library variety	ATAY/3/MJI/GLEN//TRT	ATAY/3/MJI/GLEN//TRT	Agricultural Research Institute of Afghanistan
236	Reference library variety	ATAY/GALVEZ87	ATAY/GALVEZ87	Agricultural Research Institute of Afghanistan
237	Reference library variety	ATAY85	ATAY85	Agricultural Research Institute of Afghanistan
238	Reference library variety	ATAY85	ATAY85	Agricultural Research Institute of Afghanistan
239	Reference library variety	ATTI;A/3*CL89	ATTI;A/3*CL89	Agricultural Research Institute of Afghanistan
240	technical replicate	ATTI;A/3*CL89	ATTI;A/3*CL89	Agricultural Research Institute of Afghanistan
241	technical replicate	ATTI;A/3*CL89	ATTI;A/3*CL89	Agricultural Research Institute of Afghanistan
242	Reference library variety	ATTILA*2.M10	ATTILA*2.M10(MUTATED C-306)	Agricultural Research Institute of Afghanistan
243	Reference library variety	Autan 09	Autan 09	Agricultural Research Institute of Afghanistan
244	technical replicate	Autan 09	Autan 09	Agricultural Research Institute of Afghanistan
245	technical replicate	Autan 09	Autan 09	Agricultural Research Institute of Afghanistan
246	Reference library variety	BABAX*3/PRL	BABAX*3/PRL	Agricultural Research Institute of Afghanistan
247	Reference library variety	Baghlan 09	Baghlan 09	Agricultural Research Institute of Afghanistan
248	Reference library variety	Baghlan-09		Agricultural Research Institute of Afghanistan
249	Reference library variety	Bahar - 15		Agricultural Research Institute of Afghanistan
250	Reference library variety	Bakhtar		Agricultural Research Institute of Afghanistan
251	Reference library variety	Bakhtar 013	Bakhtar 013	Agricultural Research Institute of Afghanistan
252	Reference library variety	Bakhtawar	Bakhtawar	Agricultural Research Institute of Afghanistan
253	Reference library variety	Balkh 66	Balkh 66	Agricultural Research Institute of Afghanistan
254	Reference library variety	Balkh Dehdadi		Agricultural Research Institute of Afghanistan
255	Reference library variety	Balkh-96		Agricultural Research Institute of Afghanistan
256	Reference library variety	Bamyan-013		Agricultural Research Institute of Afghanistan
257	Reference library variety	BARBET1	BARBET1	Agricultural Research Institute of Afghanistan
258	Reference library variety	BARBET-1	BARBET-1	Agricultural Research Institute of Afghanistan
259	Reference library variety	BATERA	BATERA	Agricultural Research Institute of Afghanistan
260	Reference library variety	BATERA	BATERA	Agricultural Research Institute of Afghanistan
261	Reference library variety	BATERA	BATERA	Agricultural Research Institute of Afghanistan
262	Reference library variety	BATERA	BATERA	Agricultural Research Institute of Afghanistan
263	Reference library variety	BATERA//KEA/TOW/3/TAM200	BATERA//KEA/TOW/3/TAM200	Agricultural Research Institute of Afghanistan
264	Reference library variety	BAU/TNMU	BAU/TNMU	Agricultural Research Institute of Afghanistan
265	Reference library variety	BAU/TNMU	BAU/TNMU	Agricultural Research Institute of Afghanistan
266	Reference library variety	BEAUBOURG	BEAUBOURG	Agricultural Research Institute of Afghanistan
267	Reference library variety	BEI JING411	BEI JING411	Agricultural Research Institute of Afghanistan
268	Reference library variety	BEI JING411	BEI JING411	Agricultural Research Institute of Afghanistan
269	Reference library variety	BEZ	BEZ	Agricultural Research Institute of Afghanistan
270	Reference library variety	BEZ	BEZ	Agricultural Research Institute of Afghanistan
271	Reference library variety	BEZ	BEZ	Agricultural Research Institute of Afghanistan
272	Reference library variety	BEZ	BEZ	Agricultural Research Institute of Afghanistan
273	Reference library variety	BEZ/NAD//KZM(ES85.24)//F900K	BEZ/NAD//KZM(ES85.24)//F900K	Agricultural Research Institute of Afghanistan
274	Reference library variety	BEZ/NAD//KZM(ES85.24)//F900K	BEZ/NAD//KZM(ES85.24)//F900K	Agricultural Research Institute of Afghanistan
275	Reference library variety	BEZOSTAYA1	BEZOSTAYA1	Agricultural Research Institute of Afghanistan
276	Reference library variety	BHRIKUTI	BHRIKUTI	Agricultural Research Institute of Afghanistan
277	Reference library variety	BILINMIYEN96.2	BILINMIYEN96.2	Agricultural Research Institute of Afghanistan
278	Reference library variety	BILINMIYEN96.27	BILINMIYEN96.27	Agricultural Research Institute of Afghanistan
279	Reference library variety	BILINMIYEN96.39	BILINMIYEN96.39	Agricultural Research Institute of Afghanistan
280	Reference library variety	BILINMIYEN96.39	BILINMIYEN96.39	Agricultural Research Institute of Afghanistan
281	Reference library variety	BILINMIYEN96.80	BILINMIYEN96.80	Agricultural Research Institute of Afghanistan
282	Reference library variety	BL 1066/STAR//YACO	BL 1066/STAR//YACO	Agricultural Research Institute of Afghanistan
283	Reference library variety	BL 1724	BL 1724	Agricultural Research Institute of Afghanistan
284	Reference library variety	BL1724	BL1724	Agricultural Research Institute of Afghanistan
285	Reference library variety	BL1724	BL1724	Agricultural Research Institute of Afghanistan
286	Reference library variety	BLL	BLL	Agricultural Research Institute of Afghanistan
287	Reference library variety	BLOYKA	BLOYKA	Agricultural Research Institute of Afghanistan
288	Reference library variety	BOEMA	BOEMA	Agricultural Research Institute of Afghanistan
289	Reference library variety	BOGOVIMAYA56	BOGOVIMAYA56	Agricultural Research Institute of Afghanistan
290	Reference library variety	BOLAL2971	BOLAL2971	Agricultural Research Institute of Afghanistan
291	Reference library variety	Bor khosha	Bor khosha	Agricultural Research Institute of Afghanistan
292	Reference library variety	BOW/PRL*3/6/WRM	BOW/PRL*3/6/WRM	Agricultural Research Institute of Afghanistan
293	Reference library variety	BOW/PRL*3/6/WRM/4/FN/3*TH//K58/2*N/3/…	BOW/PRL*3/6/WRM/4/FN/3*TH//K58/2*N/3/…	Agricultural Research Institute of Afghanistan
294	Reference library variety	Bow”S”/Nkt”s”//Mrn	Bow”S”/Nkt”s”//Mrn	Agricultural Research Institute of Afghanistan
295	Reference library variety	BUC/PRL//WEAVER	BUC/PRL//WEAVER	Agricultural Research Institute of Afghanistan
296	Reference library variety	BUC/PRL/WEAVER	BUC/PRL/WEAVER	Agricultural Research Institute of Afghanistan
297	Reference library variety	Bul 1518-4-38	Bul 1518-4-38	Agricultural Research Institute of Afghanistan
298	Reference library variety	BURBOT-4	BURBOT-4	Agricultural Research Institute of Afghanistan
299	Reference library variety	C126.15/CLLF/5/S	C126.15/CLLF/5/S	Agricultural Research Institute of Afghanistan
300	Reference library variety	C-70-3//Bow”s”/Nkt”s”	C-70-3//Bow”s”/Nkt”s”	Agricultural Research Institute of Afghanistan
301	Reference library variety	C-70-31-276275/CF1770	C-70-31-276275/CF1770	Agricultural Research Institute of Afghanistan
302	Reference library variety	CAAL/MANATI-1	CAAL/MANATI-1	Agricultural Research Institute of Afghanistan
303	Reference library variety	CADET	CADET	Agricultural Research Institute of Afghanistan
304	Reference library variety	CAMPION	CAMPION	Agricultural Research Institute of Afghanistan
305	Reference library variety	CH12/ESDA/3/HEI…	CH12/ESDA/3/HEI…	Agricultural Research Institute of Afghanistan
306	Reference library variety	CHAM4/TAM200//R	CHAM4/TAM200//R	Agricultural Research Institute of Afghanistan
307	Reference library variety	CHAM-6	CHAM-6	Agricultural Research Institute of Afghanistan
308	Reference library variety	CHAM6//1D13.1/MLT/3/SHI4414/CROW	CHAM6//1D13.1/MLT/3/SHI4414/CROW	Agricultural Research Institute of Afghanistan
309	Reference library variety	CHAM6//1D13.1/MLT/3/SHI4414/CROW	CHAM6//1D13.1/MLT/3/SHI4414/CROW	Agricultural Research Institute of Afghanistan
310	Reference library variety	CHAM6//1D13.1/MLT/3/SHI4414/CROW	CHAM6//1D13.1/MLT/3/SHI4414/CROW	Agricultural Research Institute of Afghanistan
311	Reference library variety	CHAM6//1D13.1/MLT/3/SHI4414/CROW	CHAM6//1D13.1/MLT/3/SHI4414/CROW	Agricultural Research Institute of Afghanistan
312	Reference library variety	CHAM6//1D13.1/MLT/3/SHI4414/CROW	CHAM6//1D13.1/MLT/3/SHI4414/CROW	Agricultural Research Institute of Afghanistan
313	Reference library variety	CHAM-6/5/Maya”s”/3/167-78	CHAM-6/5/Maya”s”/3/167-78	Agricultural Research Institute of Afghanistan
314	Reference library variety	CHAM-6/5/MAYA”S”/ON//II60. 47/3/ Bb/GII/4/Chat”S”	CHAM-6/5/MAYA”S”/ON//II60. 47/3/ Bb/GII/4/Chat”S”	Agricultural Research Institute of Afghanistan
315	Reference library variety	CHAM61D13.1/MLT/3/SHI4414/CROW	CHAM61D13.1/MLT/3/SHI4414/CROW	Agricultural Research Institute of Afghanistan
316	Reference library variety	CHAPI0	CHAP10	Agricultural Research Institute of Afghanistan
317	Reference library variety	Chayab Surkh Khosha B	Chayab Surkh Khosha B	Agricultural Research Institute of Afghanistan
318	Reference library variety	CHEN/AE.SQ//WEAVE	CHEN/AE.SQ//WEAVE	Agricultural Research Institute of Afghanistan
319	Reference library variety	CHEN/AEGI10PS5QUA…	CHEN/AEGI10PS5QUA…	Agricultural Research Institute of Afghanistan
320	Reference library variety	CHEN/AEGI10PS5QUA…	CHEN/AEGI10PS5QUA…	Agricultural Research Institute of Afghanistan
321	Reference library variety	CHEN/AEGILOPS SQUARROSA (TAUS)//BCN/3/KAUZ	CHEN/AEGILOPS SQUARROSA (TAUS)// BCN/3/KAUZ	Agricultural Research Institute of Afghanistan
322	Reference library variety	CHERVONA	CHERVONA	Agricultural Research Institute of Afghanistan
323	Reference library variety	CHIL/ESDA/3/HEI/3*	CHIL/ESDA/3/HEI/3*	Agricultural Research Institute of Afghanistan
324	Reference library variety	CHOIX/STAR/3*	CHOIX/STAR/3/HE1/3*CNO79//2*SERI	Agricultural Research Institute of Afghanistan
325	Reference library variety	CHOIX/STAR/3/HE1/3*CNO79//2*SERI	CHOIX/STAR/3/HE1/3*CNO79//2*SERI	Agricultural Research Institute of Afghanistan
326	Reference library variety	CHOIXISTAR/3/HE..	CHOIXISTAR/3/HE..	Agricultural Research Institute of Afghanistan
327	Reference library variety	Chonte#1		Agricultural Research Institute of Afghanistan
328	Reference library variety	Chonti #1	Chonti #1	Agricultural Research Institute of Afghanistan
329	Reference library variety	Chori- s6		Agricultural Research Institute of Afghanistan
330	Reference library variety	CHUM18/5*BEN	CHUM18/5*BEN	Agricultural Research Institute of Afghanistan
331	Reference library variety	CMH 80A.542/CNO79..	CMH 80A.542/CNO79..	Agricultural Research Institute of Afghanistan
332	Reference library variety	CMH80A.542/CNO79	CMH80A.542/CNO79	Agricultural Research Institute of Afghanistan
333	Reference library variety	CNDO/R143//ENTE/MEXI-2/3/…	CNDO/R143//ENTE/MEXI-2/3/…	Agricultural Research Institute of Afghanistan
334	Reference library variety	CNDO/R143//ENTE/MEXI-2/3/…	CNDO/R143//ENTE/MEXI-2/3/…	Agricultural Research Institute of Afghanistan
335	Reference library variety	CO72.3839/TI-R//FASAN/3/CO72.3839/TI-R	CO72.3839/TI-R//FASAN/3/CO72.3839/TI-R	Agricultural Research Institute of Afghanistan
336	Reference library variety	Comergo	Comergo	Agricultural Research Institute of Afghanistan
337	Reference library variety	Coroc 1	Coroc 1	Agricultural Research Institute of Afghanistan
338	Reference library variety	CROC-1/AE.SQUARROSA	CROC-1/AE.SQUARROSA	Agricultural Research Institute of Afghanistan
339	Reference library variety	CROC-1/AE.SQUARROSA(205)//KAUZ/3/ENEIDA	CROC-1/AE.SQUARROSA(205)//KAUZ/3/ENEIDA	Agricultural Research Institute of Afghanistan
340	Reference library variety	CROC-1/AE.SQUARROSA(205)//KAUZ/3/SASIA	CROC-1/AE.SQUARROSA(205)//KAUZ/3/SASIA	Agricultural Research Institute of Afghanistan
341	Reference library variety	CROC-1/AE.SQUARROSA(205)//KAUZ/3/SASIA	CROC-1/AE.SQUARROSA(205)//KAUZ/3/SASIA	Agricultural Research Institute of Afghanistan
342	Reference library variety	CROC-1/AE.SQUARROSA(205)//KAUZ/3/SASIA	CROC-1/AE.SQUARROSA(205)//KAUZ/3/SASIA	Agricultural Research Institute of Afghanistan
343	Reference library variety	CROC-1/AE.SQUARROSA(205)//KAUZ/3/SASIA	CROC-1/AE.SQUARROSA(205)//KAUZ/3/SASIA	Agricultural Research Institute of Afghanistan
344	Reference library variety	CRR/ATTILA	CRR/ATTILA	Agricultural Research Institute of Afghanistan
345	Reference library variety	CRR/ATTILA	CRR/ATTILA	Agricultural Research Institute of Afghanistan
346	Reference library variety	CTK/3/ATL66/CMN//TX2607-	CTK/3/ATL66/CMN//TX2607-	Agricultural Research Institute of Afghanistan
347	Reference library variety	CTK/3/ATL66/CMN//TX260-7	CTK/3/ATL66/CMN//TX260-7	Agricultural Research Institute of Afghanistan
348	Reference library variety	CTY*3/TA2450	CTY*3/TA2450	Agricultural Research Institute of Afghanistan
349	Reference library variety	CTY*3/TA2460	CTY*3/TA2460	Agricultural Research Institute of Afghanistan
350	Reference library variety	CTY*3/TA2460	CTY*3/TA2460	Agricultural Research Institute of Afghanistan
351	Reference library variety	CTY*3/TA2460	CTY*3/TA2460	Agricultural Research Institute of Afghanistan
352	Reference library variety	CTY*3/TA2460	CTY*3/TA2460	Agricultural Research Institute of Afghanistan
353	Reference library variety	CTY*3/TA2460	CTY*3/TA2460	Agricultural Research Institute of Afghanistan
354	Reference library variety	CTY*3/TA2460	CTY*3/TA2460	Agricultural Research Institute of Afghanistan
355	Reference library variety	CTY*3/TA2460	CTY*3/TA2460	Agricultural Research Institute of Afghanistan
356	Reference library variety	CTY*3/TA2460	CTY*3/TA2460	Agricultural Research Institute of Afghanistan
357	Reference library variety	CTY*3/TA2460	CTY*3/TA2460	Agricultural Research Institute of Afghanistan
358	Reference library variety	CTY*3/TA2460	CTY*3/TA2460	Agricultural Research Institute of Afghanistan
359	Reference library variety	CTY*3/TA2460	CTY*3/TA2460	Agricultural Research Institute of Afghanistan
360	Reference library variety	D6301/HEINE VII//ERA/3/BUC/4/TAM108/5/RWD	D6301/HEINE VII//ERA/3/BUC/4/TAM108/5/RWD	Agricultural Research Institute of Afghanistan
361	Reference library variety	Dadadi 013	Dadadi 013	Agricultural Research Institute of Afghanistan
362	Reference library variety	DAFDAL	DAFDAL	Agricultural Research Institute of Afghanistan
363	Reference library variety	Daima 99	Daima 99	Agricultural Research Institute of Afghanistan
364	Reference library variety	Daima 99	Daima 99	Agricultural Research Institute of Afghanistan
365	Reference library variety	DaruIaman-07		Agricultural Research Institute of Afghanistan
366	Reference library variety	Darukhshan 08	Darukhshan 08	Agricultural Research Institute of Afghanistan
367	Reference library variety	Dar-ul-aman 07	Dar-ul-aman 07	Agricultural Research Institute of Afghanistan
368	Reference library variety	Dar-ul-aman 4	Dar-ul-aman 4	Agricultural Research Institute of Afghanistan
369	Reference library variety	DAYMA-96	DAYMA-96	Agricultural Research Institute of Afghanistan
370	Reference library variety	DAYMA-96	DAYMA-96	Agricultural Research Institute of Afghanistan
371	Reference library variety	DAYMA-96	DAYMA-96	Agricultural Research Institute of Afghanistan
372	Reference library variety	DAYMA-96	DAYMA-96	Agricultural Research Institute of Afghanistan
373	Reference library variety	Dayma-96	DAYMA-96	Agricultural Research Institute of Afghanistan
374	Reference library variety	DDZ1710.99.31/3/TJB916.46/CB306//MHB*2/BUC /4/K	DDZ1710.99.31/3/TJB916.46/CB306//MHB*2/BUC /4/K	Agricultural Research Institute of Afghanistan
375	Reference library variety	DDZ2141.85.271/ES14//F134.71/NAC	DDZ2141.85.271/ES14//F134.71/NAC	Agricultural Research Institute of Afghanistan
376	Reference library variety	DE8	DE8	Agricultural Research Institute of Afghanistan
377	Reference library variety	DE9	DE9	Agricultural Research Institute of Afghanistan
378	Reference library variety	DHAM 6	DHAM 6	Agricultural Research Institute of Afghanistan
379	Reference library variety	DHARWAR DRY	DHARWAR DRY	Agricultural Research Institute of Afghanistan
380	Reference library variety	DMN//SUT	DMN//SUT	Agricultural Research Institute of Afghanistan
381	Reference library variety	DORADE-5	DORADE-5	Agricultural Research Institute of Afghanistan
382	Reference library variety	DORADE-5	DORADE-5	Agricultural Research Institute of Afghanistan
383	Reference library variety	Dorkhshan-08		Agricultural Research Institute of Afghanistan
384	Reference library variety	DUCULA/3/LND/BAU//BAU	DUCULA/3/LND/BAU//BAU	Agricultural Research Institute of Afghanistan
385	Reference library variety	DVERD2/AE.SQUAROSA	DVERD2/AE.SQUAROSA	Agricultural Research Institute of Afghanistan
386	Reference library variety	DYBE 1982.83/842 AB..	DYBE 1982.83/842 AB..	Agricultural Research Institute of Afghanistan
387	Reference library variety	DYBR 1982.83/842 AB	DYBR 1982.83/842 AB	Agricultural Research Institute of Afghanistan
388	Reference library variety	EBVD-11	EBVD-11	Agricultural Research Institute of Afghanistan
389	Reference library variety	EBVD-3	EBVD-3	Agricultural Research Institute of Afghanistan
390	Reference library variety	Eclide	Eclide	Agricultural Research Institute of Afghanistan
391	Reference library variety	Emu”S”/Tjb84//flt	Emu”S”/Tjb84//flt	Agricultural Research Institute of Afghanistan
392	Reference library variety	Emu”S”/Tjb84//flt	Emu”S”/Tjb84//flt	Agricultural Research Institute of Afghanistan
393	Reference library variety	Epidoc	Epidoc	Agricultural Research Institute of Afghanistan
394	Reference library variety	ER.30767	ER.30767	Agricultural Research Institute of Afghanistan
395	Reference library variety	ERITROSPERMU	ERITROSPERMU	Agricultural Research Institute of Afghanistan
396	Reference library variety	ERITROSPERMU	ERITROSPERMU	Agricultural Research Institute of Afghanistan
397	Reference library variety	ERYT484.89	ERYT484.89	Agricultural Research Institute of Afghanistan
398	Reference library variety	ERYT58-87//KS82W409/SPN/3/KRC66/SERI	ERYT58-87//KS82W409/SPN/3/KRC66/SERI	Agricultural Research Institute of Afghanistan
399	Reference library variety	ES84.24/PANA	ES84.24/PANA	Agricultural Research Institute of Afghanistan
400	Reference library variety	Exotic 09	Exotic 09	Agricultural Research Institute of Afghanistan
401	Reference library variety	F3.71/TRM//BUC/3/LIRA/4/BUC/BJY/3/CNDR/ANA//	F3.71/TRM//BUC/3/LIRA/4/BUC/BJY/3/CNDR/ANA//	Agricultural Research Institute of Afghanistan
402	Reference library variety	F60314.76/MRL//.. x	F60314.76/MRL//.. x	Agricultural Research Institute of Afghanistan
403	Reference library variety	F60314.76/MRL//CNO79/3/CHIL/PRL	F60314.76/MRL//CNO79/3/CHIL/PRL	Agricultural Research Institute of Afghanistan
404	Reference library variety	F6038W12.1	F6038W12.1	Agricultural Research Institute of Afghanistan
405	Reference library variety	F885K1.1/SXL	F885K1.1/SXL	Agricultural Research Institute of Afghanistan
406	Reference library variety	Farblanc	Farblanc	Agricultural Research Institute of Afghanistan
407	Reference library variety	Farmer(fd 05152)	Farmer(fd 05152)	Agricultural Research Institute of Afghanistan
408	Reference library variety	Farnelli	Farnelli	Agricultural Research Institute of Afghanistan
409	Reference library variety	FDL4/NG8675//KIN	FDL4/NG8675//KIN	Agricultural Research Institute of Afghanistan
410	Reference library variety	FERRIGNEUM1	FERRIGNEUM1	Agricultural Research Institute of Afghanistan
411	Reference library variety	FILI/IRENA/5/CNDO/R143//ENTE/MEXE-2/3/…	FILI/IRENA/5/CNDO/R143//ENTE/MEXE-2/3/…	Agricultural Research Institute of Afghanistan
412	Reference library variety	FILIN/MILAN	FILIN/MILAN	Agricultural Research Institute of Afghanistan
413	Reference library variety	Fln/Acc//Ana/3/pew”s”/4/f12.71/;Coc//Cno79	Fln/Acc//Ana/3/pew”s”/4/f12.71/;Coc//Cno79	Agricultural Research Institute of Afghanistan
414	Reference library variety	FRET2	FRET2	Agricultural Research Institute of Afghanistan
415	Reference library variety	FRET2	FRET2	Agricultural Research Institute of Afghanistan
416	Reference library variety	FRET2	FRET2	Agricultural Research Institute of Afghanistan
417	Reference library variety	FRTL//AGRI/NAC	FRTL//AGRI/NAC	Agricultural Research Institute of Afghanistan
418	Reference library variety	FRTL/NEMURA	FRTL/NEMURA	Agricultural Research Institute of Afghanistan
419	Reference library variety	FRUNZENSKAYA	FRUNZENSKAYA	Agricultural Research Institute of Afghanistan
420	Reference library variety	GALLYA-ARAL1	GALLYA-ARAL1	Agricultural Research Institute of Afghanistan
421	Reference library variety	GALVEZ/WEAVER/3/VORONA/CNO79//KAUZ	GALVEZ/WEAVER/3/VORONA/CNO79//KAUZ	Agricultural Research Institute of Afghanistan
422	Reference library variety	GAMTOOS(RWA)/4/NAI60/HEINEVII//BUC/ 3/F59.71/GHK	GAMTOOS(RWA)/4/NAI60/HEINEVII//BUC/ 3/F59.71/GHK	Agricultural Research Institute of Afghanistan
423	Reference library variety	GANSU-223	GANSU-223	Agricultural Research Institute of Afghanistan
424	Reference library variety	GANSU-6	GANSU-6	Agricultural Research Institute of Afghanistan
425	Reference library variety	GANSU-6	GANSU-6	Agricultural Research Institute of Afghanistan
426	Reference library variety	GDU 4451	GDU 4451	Agricultural Research Institute of Afghanistan
427	Reference library variety	GDU 4701	GDU 4701	Agricultural Research Institute of Afghanistan
428	Reference library variety	GDU 67	GDU 67	Agricultural Research Institute of Afghanistan
429	Reference library variety	GDU73	GDU73	Agricultural Research Institute of Afghanistan
430	Reference library variety	GEREK	GEREK	Agricultural Research Institute of Afghanistan
431	Reference library variety	GEREK79	GEREK79	Agricultural Research Institute of Afghanistan
432	Reference library variety	GEREK79	GEREK79	Agricultural Research Institute of Afghanistan
433	technical replicate	GEREK79	GEREK79	Agricultural Research Institute of Afghanistan
434	technical replicate	GEREK79	GEREK79	Agricultural Research Institute of Afghanistan
435	Reference library variety	Ghazna 96	Ghazna 96	Agricultural Research Institute of Afghanistan
436	Reference library variety	Ghazna-96		Agricultural Research Institute of Afghanistan
437	Reference library variety	GHAZNA-97	GHAZNA-97	Agricultural Research Institute of Afghanistan
438	Reference library variety	Gheshowri Gulram	Gheshowri Gulram	Agricultural Research Institute of Afghanistan
439	Reference library variety	Gheshowri Gulram	Gheshowri Gulram	Agricultural Research Institute of Afghanistan
440	Reference library variety	Gheshowri Gulram	Gheshowri Gulram	Agricultural Research Institute of Afghanistan
441	Reference library variety	Gheshowri Gulram	Gheshowri Gulram	Agricultural Research Institute of Afghanistan
442	Reference library variety	Ghori 96	Ghori 96	Agricultural Research Institute of Afghanistan
443	Reference library variety	GHORI-96	GHORI-96	Agricultural Research Institute of Afghanistan
444	Reference library variety	GHORI-96	GHORI-96	Agricultural Research Institute of Afghanistan
445	Reference library variety	GHORI-96	GHORI-96	Agricultural Research Institute of Afghanistan
446	Reference library variety	GK.ZOMBOR/ATTILA	GK.ZOMBOR/ATTILA	Agricultural Research Institute of Afghanistan
447	Reference library variety	GRK79	GRK79	Agricultural Research Institute of Afghanistan
448	Reference library variety	GRK79	GRK79	Agricultural Research Institute of Afghanistan
449	Reference library variety	GRK79	GRK79	Agricultural Research Institute of Afghanistan
450	Reference library variety	Guadaloup	Guadaloup	Agricultural Research Institute of Afghanistan
451	Reference library variety	Gul 96	Gul 96	Agricultural Research Institute of Afghanistan
452	Reference library variety	GUL-94	GUL-94	Agricultural Research Institute of Afghanistan
453	Reference library variety	GUL-96	GUL-96	Agricultural Research Institute of Afghanistan
454	Reference library variety	GUL-96	GUL-96	Agricultural Research Institute of Afghanistan
455	Reference library variety	GUL-96	GUL-96	Agricultural Research Institute of Afghanistan
456	Reference library variety	GUL-96	GUL-96	Agricultural Research Institute of Afghanistan
457	Reference library variety	GUL-96	GUL-96	Agricultural Research Institute of Afghanistan
458	Reference library variety	GUL-96	GUL-96	Agricultural Research Institute of Afghanistan
459	Reference library variety	Gul-96	GUL-96	Agricultural Research Institute of Afghanistan
460	Reference library variety	GUN	GUN	Agricultural Research Institute of Afghanistan
461	Reference library variety	GUN91/5/JUWEL/LV24//LV32/3/FL80/4/F29/2*LV32 //F180	GUN91/5/JUWEL/LV24//LV32/3/FL80/4/F29/2*LV32 //F180	Agricultural Research Institute of Afghanistan
462	Reference library variety	HBY756A/Siouxland//2180	HBY756A/Siouxland//2180	Agricultural Research Institute of Afghanistan
463	Reference library variety	HD 2285	HD 2285	Agricultural Research Institute of Afghanistan
464	Reference library variety	HD-2285	HD-2285	Agricultural Research Institute of Afghanistan
465	Reference library variety	HD-2285	HD-2285	Agricultural Research Institute of Afghanistan
466	Reference library variety	HEA/3*CNO79//2*SERI/3/BORL95/4/YACO	HEA/3*CNO79//2*SERI/3/BORL95/4/YACO	Agricultural Research Institute of Afghanistan
467	Reference library variety	HEART-99	HEART-99	Agricultural Research Institute of Afghanistan
468	Reference library variety	Herat 99	Herat 99	Agricultural Research Institute of Afghanistan
469	Reference library variety	Herat115	Herat115	Agricultural Research Institute of Afghanistan
470	Reference library variety	Herat-99		Agricultural Research Institute of Afghanistan
471	Reference library variety	Huw 234	Huw 234	Agricultural Research Institute of Afghanistan
472	Reference library variety	HUW354		Agricultural Research Institute of Afghanistan
473	Reference library variety	ID 80-628/3/CER/YMH…	ID 80-628/3/CER/YMH…	Agricultural Research Institute of Afghanistan
474	Reference library variety	ID#2619/5/GRTPL6121/6/ID#3910066	ID#2619/5/GRTPL6121/6/ID#3910066	Agricultural Research Institute of Afghanistan
475	Reference library variety	ID#3870613/SAULKU14/90ZHONG158	ID#3870613/SAULKU14/90ZHONG158	Agricultural Research Institute of Afghanistan
476	Reference library variety	ID13.1/MLT//TUI	ID13.1/MLT//TUI	Agricultural Research Institute of Afghanistan
477	Reference library variety	ID800994.W/FALKE	ID800994.W/FALKE	Agricultural Research Institute of Afghanistan
478	Reference library variety	ID800994.W/MO88	ID800994.W/MO88	Agricultural Research Institute of Afghanistan
479	Reference library variety	ID800994.W/MO88	ID800994.W/MO88	Agricultural Research Institute of Afghanistan
480	Reference library variety	ID800994.W/MO88	ID800994.W/MO88	Agricultural Research Institute of Afghanistan
481	Reference library variety	ID800994.W/VEE//F900K	ID800994.W/VEE//F900K	Agricultural Research Institute of Afghanistan
482	Reference library variety	INA12AB-96	INA12AB-96	Agricultural Research Institute of Afghanistan
483	Reference library variety	INTENSIVNAYA	INTENSIVNAYA	Agricultural Research Institute of Afghanistan
484	Reference library variety	IPPO10/JACANA//CO72.3839/TI-R	IPPO10/JACANA//CO72.3839/TI-R	Agricultural Research Institute of Afghanistan
485	Reference library variety	IRENA/3/HUI/CARC	IRENA/3/HUI/CARC	Agricultural Research Institute of Afghanistan
486	Reference library variety	IRENA/3/HUI/CARC	IRENA/3/HUI/CARC	Agricultural Research Institute of Afghanistan
487	Reference library variety	IRENA/WEAVER	IRENA/WEAVER	Agricultural Research Institute of Afghanistan
488	Reference library variety	IRENA/WEAVER	IRENA/WEAVER	Agricultural Research Institute of Afghanistan
489	Reference library variety	JAGGER	JAGGER	Agricultural Research Institute of Afghanistan
490	technical replicate	JAGGER	JAGGER	Agricultural Research Institute of Afghanistan
491	technical replicate	JAGGER	JAGGER	Agricultural Research Institute of Afghanistan
492	Reference library variety	Jagger/WI89-189-14	Jagger/WI89-189-14	Agricultural Research Institute of Afghanistan
493	Reference library variety	JAGGER”SIB”	JAGGER”SIB”	Agricultural Research Institute of Afghanistan
494	Reference library variety	JAGGER”SIB”	JAGGER”SIB”	Agricultural Research Institute of Afghanistan
495	Reference library variety	JAGGER”SIR”	JAGGER”SIR”	Agricultural Research Institute of Afghanistan
496	Reference library variety	JAR/3/CFN/CNO/	JAR/3/CFN/CNO/	Agricultural Research Institute of Afghanistan
497	Reference library variety	JCAM/EMU//TAN/3/TAM200/4/F12.71/COC	JCAM/EMU//TAN/3/TAM200/4/F12.71/COC	Agricultural Research Institute of Afghanistan
498	Reference library variety	Joy now karukh	Joy now karukh	Agricultural Research Institute of Afghanistan
499	Reference library variety	Joy now karukh	Joy now karukh	Agricultural Research Institute of Afghanistan
500	Reference library variety	Joy now karukh / Maluma	Joy now karukh / Maluma	Agricultural Research Institute of Afghanistan
501	Reference library variety	Joy now karukh / Maluma	Joy now karukh / Maluma	Agricultural Research Institute of Afghanistan
502	Reference library variety	Joy now karukh/Maluma/ karukh	Joy now karukh/Maluma/ karukh	Agricultural Research Institute of Afghanistan
503	Reference library variety	Joy now karukh/Maluma/ karukh	Joy now karukh/Maluma/ karukh	Agricultural Research Institute of Afghanistan
504	Reference library variety	JUN//MAYA/MON/3/MILAN	JUN//MAYA/MON/3/MILAN	Agricultural Research Institute of Afghanistan
505	Reference library variety	JUP/4/CLLF/3/1114.53/ODIN..	JUP/4/CLLF/3/1114.53/ODIN..	Agricultural Research Institute of Afghanistan
506	Reference library variety	JUP/4/CLLF/3/III4.53	JUP/4/CLLF/3/III4.53	Agricultural Research Institute of Afghanistan
507	Reference library variety	JUP/BJY//URES/3/HD2206/HORK//BUC/BUL	JUP/BJY//URES/3/HD2206/HORK//BUC/BUL	Agricultural Research Institute of Afghanistan
508	Reference library variety	K402021/AKHALT	K402021/AKHALT	Agricultural Research Institute of Afghanistan
509	Reference library variety	KabuI-013		Agricultural Research Institute of Afghanistan
510	Reference library variety	Kabul 013	Kabul 013	Agricultural Research Institute of Afghanistan
511	Reference library variety	Kabul 2000	Kabul 2000	Agricultural Research Institute of Afghanistan
512	Reference library variety	KAKATSI	KAKATSI	Agricultural Research Institute of Afghanistan
513	Reference library variety	KAL/BB/CJ”S”/3/HORK”S”/GDS/4/ANZA/3/PI/NAR //HYS	KAL/BB/CJ”S”/3/HORK”S”/GDS/4/ANZA/3/PI/NAR //HYS	Agricultural Research Institute of Afghanistan
514	Reference library variety	KAL/PMFN/3/7C/C	KAL/PMFN/3/7C/C	Agricultural Research Institute of Afghanistan
515	Reference library variety	Kalak	Kalak	Agricultural Research Institute of Afghanistan
516	Reference library variety	Kalak	Kalak	Agricultural Research Institute of Afghanistan
517	Reference library variety	Kalak	Kalak	Agricultural Research Institute of Afghanistan
518	Reference library variety	Kalak	Kalak	Agricultural Research Institute of Afghanistan
519	Reference library variety	Kalak Mahali	Kalak Mahali	Agricultural Research Institute of Afghanistan
520	Reference library variety	Kalak Mahali	Kalak Mahali	Agricultural Research Institute of Afghanistan
521	Reference library variety	Kalak Safid Khusha	Kalak Safid Khusha	Agricultural Research Institute of Afghanistan
522	Reference library variety	Kalak Safid Khusha	Kalak Safid Khusha	Agricultural Research Institute of Afghanistan
523	Reference library variety	Kalak Sorkh Khusha	Kalak Sorkh Khusha	Agricultural Research Institute of Afghanistan
524	Reference library variety	Kalak Sorkh Khusha	Kalak Sorkh Khusha	Agricultural Research Institute of Afghanistan
525	Reference library variety	KAMBARA1	KAMBARA1	Agricultural Research Institute of Afghanistan
526	Reference library variety	KAMBARA2	KAMBARA2	Agricultural Research Institute of Afghanistan
527	Reference library variety	KANACI-97	KANACI-97	Agricultural Research Institute of Afghanistan
528	Reference library variety	KARIEGA	KARIEGA	Agricultural Research Institute of Afghanistan
529	Reference library variety	KARIEGA	KARIEGA	Agricultural Research Institute of Afghanistan
530	Reference library variety	KARL*2//PI355520/PI265008/3/CTY*3/TA2460	KARL*2//PI355520/PI265008/3/CTY*3/TA2460	Agricultural Research Institute of Afghanistan
531	Reference library variety	KARL’SIB’/OR8300764	KARL’SIB’/OR8300764	Agricultural Research Institute of Afghanistan
532	Reference library variety	KARLYGASH	KARLYGASH	Agricultural Research Institute of Afghanistan
533	Reference library variety	KARLYGASH	KARLYGASH	Agricultural Research Institute of Afghanistan
534	Reference library variety	KASORO2	KASORO2	Agricultural Research Institute of Afghanistan
535	Reference library variety	KATIA	KATIA	Agricultural Research Institute of Afghanistan
536	Reference library variety	KATIA	KATIA	Agricultural Research Institute of Afghanistan
537	Reference library variety	KAUZ 2*/OPATA//KAUZ	KAUZ 2*/OPATA//KAUZ	Agricultural Research Institute of Afghanistan
538	Reference library variety	KAUZ*2//K134(69)/VEE	KAUZ*2//K134(69)/VEE	Agricultural Research Institute of Afghanistan
539	Reference library variety	KAUZ*2//K134(69)VEE	KAUZ*2//K134(69)VEE	Agricultural Research Institute of Afghanistan
540	Reference library variety	KAUZ*2/BOW/KAUZ	KAUZ*2/BOW/KAUZ	Agricultural Research Institute of Afghanistan
541	Reference library variety	KAUZ*2/HAHN/KAUZ	KAUZ*2/HAHN/KAUZ	Agricultural Research Institute of Afghanistan
542	Reference library variety	KAUZ//BOW/VKT	KAUZ//BOW/VKT	Agricultural Research Institute of Afghanistan
543	Reference library variety	KAUZ//KAUZ/STAR	KAUZ//KAUZ/STAR	Agricultural Research Institute of Afghanistan
544	Reference library variety	KAUZ//KUAZ/STAR	KAUZ//KUAZ/STAR	Agricultural Research Institute of Afghanistan
545	Reference library variety	KAUZ//PRL/VEE#6/3/BAV92	KAUZ//PRL/VEE#6/3/BAV92	Agricultural Research Institute of Afghanistan
546	Reference library variety	KAUZ/3/MYNA/VUL//BUC/FLK/4/MILAN	KAUZ/3/MYNA/VUL//BUC/FLK/4/MILAN	Agricultural Research Institute of Afghanistan
547	Reference library variety	KAUZ/AA/KAUZ	KAUZ/AA/KAUZ	Agricultural Research Institute of Afghanistan
548	Reference library variety	KAUZ/PASTOR	KAUZ/PASTOR	Agricultural Research Institute of Afghanistan
549	Reference library variety	Kawzak Dayma	Kawzak Dayma	Agricultural Research Institute of Afghanistan
550	Reference library variety	Keshormand karukh	Keshormand karukh	Agricultural Research Institute of Afghanistan
551	Reference library variety	Keshurman karukh	Keshurman karukh	Agricultural Research Institute of Afghanistan
552	Reference library variety	KINACI	KINACI	Agricultural Research Institute of Afghanistan
553	Reference library variety	KINACI	KINACI	Agricultural Research Institute of Afghanistan
554	Reference library variety	KINACI	KINACI	Agricultural Research Institute of Afghanistan
555	technical replicate	KINACI	KINACI	Agricultural Research Institute of Afghanistan
556	technical replicate	KINACI	KINACI	Agricultural Research Institute of Afghanistan
557	Reference library variety	KINACI97	KINACI97	Agricultural Research Institute of Afghanistan
558	Reference library variety	KIRGIZ	KIRGIZ	Agricultural Research Institute of Afghanistan
559	Reference library variety	KLEIN CHAMACO	KLEIN CHAMACO	Agricultural Research Institute of Afghanistan
560	Reference library variety	Kohistan 013	Kohistan 013	Agricultural Research Institute of Afghanistan
561	Reference library variety	Koshan 96	Koshan 96	Agricultural Research Institute of Afghanistan
562	Reference library variety	Koshan-09		Agricultural Research Institute of Afghanistan
563	Reference library variety	KRASNODAR/FRTL	KRASNODAR/FRTL	Agricultural Research Institute of Afghanistan
564	Reference library variety	KRASNODAR/FRTL	KRASNODAR/FRTL	Agricultural Research Institute of Afghanistan
565	Reference library variety	KRASNODAR/FRTL	KRASNODAR/FRTL	Agricultural Research Institute of Afghanistan
566	Reference library variety	KRC66/SERT//KUN	KRC66/SERT//KUN	Agricultural Research Institute of Afghanistan
567	Reference library variety	KS28W409/SPN/4/JSW6/LOV13//JSW3/3/RSK//CNO/	KS28W409/SPN/4/JSW6/LOV13//JSW3/3/RSK//CNO/	Agricultural Research Institute of Afghanistan
568	Reference library variety	KS80336/STAR/3/VPM/MOS83-11-4-8//PEW	KS80336/STAR/3/VPM/MOS83-11-4-8//PEW	Agricultural Research Institute of Afghanistan
569	Reference library variety	KS82117/MLT	KS82117/MLT	Agricultural Research Institute of Afghanistan
570	Reference library variety	KS82W409/SPN//K	KS82W409/SPN//K	Agricultural Research Institute of Afghanistan
571	Reference library variety	KS82W422/SWM754308//KS831182/KS82W422/3/KS	KS82W422/SWM754308//KS831182/KS82W422/3/KS	Agricultural Research Institute of Afghanistan
572	Reference library variety	KS831936-3/NE86	KS831936-3/NE86	Agricultural Research Institute of Afghanistan
573	Reference library variety	KS85W663-1-1/KARL92	KS85W663-1-1/KARL92	Agricultural Research Institute of Afghanistan
574	Reference library variety	KS90HW5.3/90IWWSN-88	KS90HW5.3/90IWWSN-88	Agricultural Research Institute of Afghanistan
575	Reference library variety	KS91 P0935	KS91 P0935	Agricultural Research Institute of Afghanistan
576	Reference library variety	KUNACI97	KUNACI97	Agricultural Research Institute of Afghanistan
577	Reference library variety	KV7/HB2009/5/CNN/KHARKOV//KC66/3/ SKP35/3/VEE	KV7/HB2009/5/CNN/KHARKOV//KC66/3/ SKP35/3/VEE	Agricultural Research Institute of Afghanistan
578	Reference library variety	Lalmi 1	Lalmi 1	Agricultural Research Institute of Afghanistan
579	Reference library variety	Lalmi 2	Lalmi 2	Agricultural Research Institute of Afghanistan
580	Reference library variety	Lalmi 3	Lalmi 3	Agricultural Research Institute of Afghanistan
581	Reference library variety	Lalmi Chayab B	Lalmi Chayab B	Agricultural Research Institute of Afghanistan
582	Reference library variety	Lalmi-04		Agricultural Research Institute of Afghanistan
583	Reference library variety	Lalmi-1		Agricultural Research Institute of Afghanistan
584	Reference library variety	LALMI-15		Agricultural Research Institute of Afghanistan
585	Reference library variety	Lalmi-2		Agricultural Research Institute of Afghanistan
586	Reference library variety	LALMI-3	LALMI-3	Agricultural Research Institute of Afghanistan
587	Reference library variety	Lalmi-3		Agricultural Research Institute of Afghanistan
588	Reference library variety	LEDA/3/7C/CNO67	LEDA/3/7C/CNO67	Agricultural Research Institute of Afghanistan
589	Reference library variety	LEDA/3/7C/CNO67	LEDA/3/7C/CNO67	Agricultural Research Institute of Afghanistan
590	Reference library variety	LIRON-2/5/DIS B5/3/SPHD/PVN//YOGUI-6/4/…	LIRON-2/5/DIS B5/3/SPHD/PVN//YOGUI-6/4/…	Agricultural Research Institute of Afghanistan
591	Reference library variety	LOCAL SORKHAK	LOCAL SORKHAK	Agricultural Research Institute of Afghanistan
592	Reference library variety	LONGYUAN935	LONGYUAN935	Agricultural Research Institute of Afghanistan
593	Reference library variety	LOV26//LFV/SDY(ES84-24)/3/…	LOV26//LFV/SDY(ES84-24)/3/…	Agricultural Research Institute of Afghanistan
594	Reference library variety	LUT92.89	LUT92.89	Agricultural Research Institute of Afghanistan
595	Reference library variety	Mai”s”/PJ/Emu/3/kito/pato/4/Mo/5//T.AestxTi	Mai”s”/PJ/Emu/3/kito/pato/4/Mo/5//T.AestxTi( La Fr-KadxGb	Agricultural Research Institute of Afghanistan
596	Reference library variety	Maxipak	Maxipak	Agricultural Research Institute of Afghanistan
597	Reference library variety	Maxipak	Maxipak	Agricultural Research Institute of Afghanistan
598	Reference library variety	MAYSON”S”//CROW”s”/VEE”S”	MAYSON”S”//CROW”s”/VEE”S”	Agricultural Research Institute of Afghanistan
599	Reference library variety	Mazar 99	Mazar 99	Agricultural Research Institute of Afghanistan
600	Reference library variety	MAZAR-99	MAZAR-99	Agricultural Research Institute of Afghanistan
601	Reference library variety	MAZAR-99	MAZAR-99	Agricultural Research Institute of Afghanistan
602	Reference library variety	Mazar-99	MAZAR-99	Agricultural Research Institute of Afghanistan
603	Reference library variety	Melad - 13		Agricultural Research Institute of Afghanistan
604	Reference library variety	Melad 013	Melad 013	Agricultural Research Institute of Afghanistan
605	Reference library variety	MEX COMP3/4/CA	MEX COMP3/4/CA	Agricultural Research Institute of Afghanistan
606	Reference library variety	MEXCOMP3/4/F134.71/NAC/6/LO	MEXCOMP3/4/F134.71/NAC/6/LO	Agricultural Research Institute of Afghanistan
607	Reference library variety	MEXIPAK 69	PENJAMO-62/GABO-55	Agricultural Research Institute of Afghanistan
608	Reference library variety	MH - 97(Attila)		Agricultural Research Institute of Afghanistan
609	Reference library variety	MH 0304 (Marblan)	MH 0304 (Marblan)	Agricultural Research Institute of Afghanistan
610	Reference library variety	MH 0405(Farblanc)	MH 0405(Farblanc)	Agricultural Research Institute of Afghanistan
611	Reference library variety	MH 97	MH 97	Agricultural Research Institute of Afghanistan
612	Reference library variety	MH-97	MH-97	Agricultural Research Institute of Afghanistan
613	Reference library variety	MH-97	MH-97	Agricultural Research Institute of Afghanistan
614	Reference library variety	MIANTANG20	MIANTANG20	Agricultural Research Institute of Afghanistan
615	Reference library variety	MILVUS2	MILVUS2	Agricultural Research Institute of Afghanistan
616	Reference library variety	MILVUS2	MILVUS2	Agricultural Research Institute of Afghanistan
617	Reference library variety	MNCH//TX71A373.4/TX7..	MNCH//TX71A373.4/TX7..	Agricultural Research Institute of Afghanistan
618	Reference library variety	MNCH//TX71A374.4/TX7…	MNCH//TX71A374.4/TX7…	Agricultural Research Institute of Afghanistan
619	Reference library variety	MNCH/3*BCN	MNCH/3*BCN	Agricultural Research Institute of Afghanistan
620	Reference library variety	MNCH/5/BLL/F72.23/4/TLLA//2*FR/KAD/ 3/2*GB	MNCH/5/BLL/F72.23/4/TLLA//2*FR/KAD/ 3/2*GB	Agricultural Research Institute of Afghanistan
621	Reference library variety	MON/IMU//ALO	MON/IMU//ALO	Agricultural Research Institute of Afghanistan
622	Reference library variety	MONARCHA	MONARCHA	Agricultural Research Institute of Afghanistan
623	Reference library variety	MONARCHA	MONARCHA	Agricultural Research Institute of Afghanistan
624	Reference library variety	MONARCHA	MONARCHA	Agricultural Research Institute of Afghanistan
625	Reference library variety	MOSKOVSKAYA3	MOSKOVSKAYA3	Agricultural Research Institute of Afghanistan
626	Reference library variety	MUNIA/ALTAR84//AMSEL	MUNIA/ALTAR84//AMSEL	Agricultural Research Institute of Afghanistan
627	Reference library variety	MUNIA/ALTAR84//AMSEL	MUNIA/ALTAR84//AMSEL	Agricultural Research Institute of Afghanistan
628	Reference library variety	MUNIA/CHTO//AMSEL	MUNIA/CHTO//AMSEL	Agricultural Research Institute of Afghanistan
629	Reference library variety	MUNIA/CHTO/3/PFAU/BOW//VEE#9/4/CHEN/…	MUNIA/CHTO/3/PFAU/BOW//VEE#9/4/CHEN/…	Agricultural Research Institute of Afghanistan
630	Reference library variety	MUNIA/LUAN	MUNIA/LUAN	Agricultural Research Institute of Afghanistan
631	Reference library variety	Muqawim 09	Muqawim 09	Agricultural Research Institute of Afghanistan
632	Reference library variety	Muqawim-09		Agricultural Research Institute of Afghanistan
633	Reference library variety	MV MARTINA	MV MARTINA	Agricultural Research Institute of Afghanistan
634	Reference library variety	MV PALOTAS	MV PALOTAS	Agricultural Research Institute of Afghanistan
635	Reference library variety	MVTAMARA	MVTAMARA	Agricultural Research Institute of Afghanistan
636	Reference library variety	MYNA/VUL//JUN..	MYNA/VUL//JUN..	Agricultural Research Institute of Afghanistan
637	Reference library variety	N91L122/Arlin	N91L122/Arlin	Agricultural Research Institute of Afghanistan
638	Reference library variety	N91L122/Arlin	N91L122/Arlin	Agricultural Research Institute of Afghanistan
639	Reference library variety	Naek Nejaat	Naek Nejaat	Agricultural Research Institute of Afghanistan
640	Reference library variety	NAI60/HN7//BUC/3/FALKE	NAI60/HN7//BUC/3/FALKE	Agricultural Research Institute of Afghanistan
641	Reference library variety	NAI60/HN7//BUC/3/FLAKE	NAI60/HN7//BUC/3/FLAKE	Agricultural Research Institute of Afghanistan
642	Reference library variety	Nangarhar 64	Nangarhar 64	Agricultural Research Institute of Afghanistan
643	Reference library variety	ND/P101//Tjb368/6/Chambord/33	ND/P101//Tjb368/6/Chambord/33	Agricultural Research Institute of Afghanistan
644	Reference library variety	NE83407/3/FLN/A	NE83407/3/FLN/A	Agricultural Research Institute of Afghanistan
645	Reference library variety	NECOM1/5/BEZ//TOB/8156	NECOM1/5/BEZ//TOB/8156	Agricultural Research Institute of Afghanistan
646	Reference library variety	NECOMP1/5/BEZ/	NECOMP1/5/BEZ/	Agricultural Research Institute of Afghanistan
647	Reference library variety	NEK NEJAD	NEK NEJAD	Agricultural Research Institute of Afghanistan
648	Reference library variety	NGDA146/4/YMH/TOB//MCD/3/LIRA/5/F130L.12	NGDA146/4/YMH/TOB//MCD/3/LIRA/5/F130L.12	Agricultural Research Institute of Afghanistan
649	Reference library variety	NGDA146/4/YMH/TOB//MCD/3/LIRA/5/F130L1.12	NGDA146/4/YMH/TOB//MCD/3/LIRA/5/F130L1.12	Agricultural Research Institute of Afghanistan
650	Reference library variety	NGDA146/KINAC197//F130L1.12	NGDA146/KINAC197//F130L1.12	Agricultural Research Institute of Afghanistan
651	Reference library variety	Nik.N/6/Ald”S”/5/Rfn*21908/CFn*2//Cc/Con* 2/4/Rsh	Nik.N/6/Ald”S”/5/Rfn*21908/CFn*2//Cc/Con* 2/4/Rsh	Agricultural Research Institute of Afghanistan
652	Reference library variety	NING9415	NING9415	Agricultural Research Institute of Afghanistan
653	Reference library variety	Nish Shotor	Nish Shotor	Agricultural Research Institute of Afghanistan
654	Reference library variety	Nish Shotor	Nish Shotor	Agricultural Research Institute of Afghanistan
655	Reference library variety	Nish Shotor	Nish Shotor	Agricultural Research Institute of Afghanistan
656	Reference library variety	NL 750	NL 750	Agricultural Research Institute of Afghanistan
657	Reference library variety	Nogal	Nogal	Agricultural Research Institute of Afghanistan
658	Reference library variety	NORMAN	NORMAN	Agricultural Research Institute of Afghanistan
659	technical replicate	NORMAN	NORMAN	Agricultural Research Institute of Afghanistan
660	technical replicate	NORMAN	NORMAN	Agricultural Research Institute of Afghanistan
661	Reference library variety	Ns46.11/3/sdy/Ti.Rese1//ktA1	Ns46.11/3/sdy/Ti.Rese1//ktA1	Agricultural Research Institute of Afghanistan
662	Reference library variety	NSB”s”/5/NAYA79”s”/ON//IIL…	NSB”s”/5/NAYA79”s”/ON//IIL…	Agricultural Research Institute of Afghanistan
663	Reference library variety	NWT/3/TAST/SPR	NWT/3/TAST/SPR	Agricultural Research Institute of Afghanistan
664	Reference library variety	NZT/BEZ1//ALD/4/NAD//TMP/CI12406/3/EMU/5/CR	NZT/BEZ1//ALD/4/NAD//TMP/CI12406/3/EMU/5/CR	Agricultural Research Institute of Afghanistan
665	Reference library variety	OAISIS/KAUZ//4*BCN	OAISIS/KAUZ//4*BCN	Agricultural Research Institute of Afghanistan
666	Reference library variety	OASIS//ASP/BLT	OASIS//ASP/BLT	Agricultural Research Institute of Afghanistan
667	Reference library variety	OASIS//ASP/BLT	OASIS//ASP/BLT	Agricultural Research Institute of Afghanistan
668	Reference library variety	OASIS/STAR//3*STAR	OASIS/STAR//3*STAR	Agricultural Research Institute of Afghanistan
669	Reference library variety	OK 82282//BOW/NKT	OK 82282//BOW/NKT	Agricultural Research Institute of Afghanistan
670	Reference library variety	OK 82282//BOW/NKT	OK 82282//BOW/NKT	Agricultural Research Institute of Afghanistan
671	Reference library variety	OK 82282//BOW/NKT/3	OK 82282//BOW/NKT/3	Agricultural Research Institute of Afghanistan
672	Reference library variety	OK 82282//BOW/NKT/F4	OK 82282//BOW/NKT/F4	Agricultural Research Institute of Afghanistan
673	Reference library variety	OK282282//BOW/NKT`	OK282282//BOW/NKT`	Agricultural Research Institute of Afghanistan
674	Reference library variety	OK81306	OK81306	Agricultural Research Institute of Afghanistan
675	Reference library variety	OK81306	OK81306	Agricultural Research Institute of Afghanistan
676	Reference library variety	OK81306	OK81306	Agricultural Research Institute of Afghanistan
677	Reference library variety	OK81306//URRES/TRTCM..	OK81306//URRES/TRTCM..	Agricultural Research Institute of Afghanistan
678	Reference library variety	OK82282//BOW/N	OK82282//BOW/N	Agricultural Research Institute of Afghanistan
679	Reference library variety	OK82282//BOW/NKT/3/F4105	OK82282//BOW/NKT/3/F4105	Agricultural Research Institute of Afghanistan
680	Reference library variety	OK82282//CNO79/PRL/3/TAM106	OK82282//CNO79/PRL/3/TAM106	Agricultural Research Institute of Afghanistan
681	Reference library variety	OK84306//CNO79/PRL/3/BRUL	OK84306//CNO79/PRL/3/BRUL	Agricultural Research Institute of Afghanistan
682	Reference library variety	Ombul/Alamo//MV11	Ombul/Alamo//MV11	Agricultural Research Institute of Afghanistan
683	Reference library variety	Omid/Bow”s”/CROW”S”	Omid/Bow”s”/CROW”S”	Agricultural Research Institute of Afghanistan
684	Reference library variety	Omid/NS732/Her	Omid/NS732/Her	Agricultural Research Institute of Afghanistan
685	Reference library variety	Omid/NS732/Her	Omid/NS732/Her	Agricultural Research Institute of Afghanistan
686	Reference library variety	OR791432/VEE#3.2//MILAN	OR791432/VEE#3.2//MILAN	Agricultural Research Institute of Afghanistan
687	Reference library variety	ORACLE	ORACLE	Agricultural Research Institute of Afghanistan
688	Reference library variety	ORATORIO	ORATORIO	Agricultural Research Institute of Afghanistan
689	Reference library variety	P8.8/LLKOFEN/3/BEZ/NAD//KZM/	P8.8/LLKOFEN/3/BEZ/NAD//KZM/	Agricultural Research Institute of Afghanistan
690	Reference library variety	Pamir 94	Pamir 94	Agricultural Research Institute of Afghanistan
691	Reference library variety	PAMIR-94	PAMIR-94	Agricultural Research Institute of Afghanistan
692	Reference library variety	PAMIR-94	PAMIR-94	Agricultural Research Institute of Afghanistan
693	Reference library variety	Pamir-94		Agricultural Research Institute of Afghanistan
694	Reference library variety	PAMIR-94 x	PAMIR-94 x	Agricultural Research Institute of Afghanistan
695	Reference library variety	PAMYATIFEDINA	PAMYATIFEDINA	Agricultural Research Institute of Afghanistan
696	Reference library variety	PANTHEON	PANTHEON	Agricultural Research Institute of Afghanistan
697	Reference library variety	PARUS	PARUS	Agricultural Research Institute of Afghanistan
698	Reference library variety	PARUS/STAR//GALVE2	PARUS/STAR//GALVE2	Agricultural Research Institute of Afghanistan
699	Reference library variety	PARVA-2	PARVA-2	Agricultural Research Institute of Afghanistan
700	Reference library variety	PARWAZ-94	PARWAZ-94	Agricultural Research Institute of Afghanistan
701	Reference library variety	PARWAZ-96	PARWAZ-96	Agricultural Research Institute of Afghanistan
702	Reference library variety	PASSI-8/ERIZO-8//POLLMER-4	PASSI-8/ERIZO-8//POLLMER-4	Agricultural Research Institute of Afghanistan
703	Reference library variety	Pastor	Pastor	Agricultural Research Institute of Afghanistan
704	Reference library variety	PASTOR	Pastor	Agricultural Research Institute of Afghanistan
705	Reference library variety	PASTOR//SITE/MO/3/CHEN/AEGILOPS SQUARROSA(T…	PASTOR//SITE/MO/3/CHEN/AEGILOPS SQUARROSA(T…	Agricultural Research Institute of Afghanistan
706	Reference library variety	PASTOR/3/KAUZ*2	PASTOR/3/KAUZ*2	Agricultural Research Institute of Afghanistan
707	Reference library variety	PASTOR/BAV92	PASTOR/BAV92	Agricultural Research Institute of Afghanistan
708	Reference library variety	PASTOR/KAUZ	PASTOR/KAUZ	Agricultural Research Institute of Afghanistan
709	Reference library variety	PASTOR/OPATA/3/BOW/PRL//BUC	PASTOR/OPATA/3/BOW/PRL//BUC	Agricultural Research Institute of Afghanistan
710	Reference library variety	PBW 154	PBW 154	Agricultural Research Institute of Afghanistan
711	Reference library variety	PBW 343	PBW 343	Agricultural Research Institute of Afghanistan
712	Reference library variety	PBW154		Agricultural Research Institute of Afghanistan
713	Reference library variety	PBW343	PBW343	Agricultural Research Institute of Afghanistan
714	Reference library variety	PEWIT1	PEWIT1	Agricultural Research Institute of Afghanistan
715	Reference library variety	PGO/SERI//BAU/3/DUCULA	PGO/SERI//BAU/3/DUCULA	Agricultural Research Institute of Afghanistan
716	Reference library variety	PGO/SERI//BAU/3/DUCULA	PGO/SERI//BAU/3/DUCULA	Agricultural Research Institute of Afghanistan
717	Reference library variety	PGO/SERI//BAU/3/DUCULA	PGO/SERI//BAU/3/DUCULA	Agricultural Research Institute of Afghanistan
718	Reference library variety	PI.861/RDWG	PI.861/RDWG	Agricultural Research Institute of Afghanistan
719	Reference library variety	PICUS/3/KAUZ*2/BOW//KAUZ	PICUS/3/KAUZ*2/BOW//KAUZ	Agricultural Research Institute of Afghanistan
720	technical replicate	PICUS/3/KAUZ*2/BOW//KAUZ	PICUS/3/KAUZ*2/BOW//KAUZ	Agricultural Research Institute of Afghanistan
721	technical replicate	PICUS/3/KAUZ*2/BOW//KAUZ	PICUS/3/KAUZ*2/BOW//KAUZ	Agricultural Research Institute of Afghanistan
722	Reference library variety	PJ62/NH4//FLL	PJ62/NH4//FLL	Agricultural Research Institute of Afghanistan
723	Reference library variety	PLV/OD-51//COLT.	PLV/OD-51//COLT.	Agricultural Research Institute of Afghanistan
724	Reference library variety	PRINIA/STAR	PRINIA/STAR	Agricultural Research Institute of Afghanistan
725	Reference library variety	PRINIA/STAR	PRINIA/STAR	Agricultural Research Institute of Afghanistan
726	Reference library variety	PROGRESS	PROGRESS	Agricultural Research Institute of Afghanistan
727	Reference library variety	PSN/BOW//MILAN	PSN/BOW//MILAN	Agricultural Research Institute of Afghanistan
728	Reference library variety	PSN/BOW//ROEK/3/MILAN	PSN/BOW//ROEK/3/MILAN	Agricultural Research Institute of Afghanistan
729	Reference library variety	PUNJAB-96	PUNJAB-96	Agricultural Research Institute of Afghanistan
730	Reference library variety	PVN//CAR422/ANA…	PVN//CAR422/ANA…	Agricultural Research Institute of Afghanistan
731	Reference library variety	PVN//CAR422/ANA…	PVN//CAR422/ANA…	Agricultural Research Institute of Afghanistan
732	Reference library variety	PVN//CAR422/ANA…	PVN//CAR422/ANA…	Agricultural Research Institute of Afghanistan
733	Reference library variety	PYN/2*BAU	PYN/2*BAU	Agricultural Research Institute of Afghanistan
734	Reference library variety	PYN/2*BAU	PYN/2*BAU	Agricultural Research Institute of Afghanistan
735	Reference library variety	PYN/BAU	PYN/BAU	Agricultural Research Institute of Afghanistan
736	Reference library variety	PYN/BAU	PYN/BAU	Agricultural Research Institute of Afghanistan
737	Reference library variety	PYN/BAU	PYN/BAU	Agricultural Research Institute of Afghanistan
738	Reference library variety	PYN/BAU	PYN/BAU	Agricultural Research Institute of Afghanistan
739	Reference library variety	PYN/BAU	PYN/BAU	Agricultural Research Institute of Afghanistan
740	Reference library variety	PYN/BAU	PYN/BAU	Agricultural Research Institute of Afghanistan
741	Reference library variety	PYN/BAU//MILAN	PYN/BAU//MILAN	Agricultural Research Institute of Afghanistan
742	Reference library variety	PYN/BAU//MILAN	PYN/BAU//MILAN	Agricultural Research Institute of Afghanistan
743	Reference library variety	PYN/BAU//MILAN	PYN/BAU//MILAN	Agricultural Research Institute of Afghanistan
744	Reference library variety	PYN/OK81306	PYN/OK81306	Agricultural Research Institute of Afghanistan
745	Reference library variety	PYN/PARUS/3/VPM/MOS83-11-4-8//PEW	PYN/PARUS/3/VPM/MOS83-11-4-8//PEW	Agricultural Research Institute of Afghanistan
746	Reference library variety	PYN/PARUS/3/VPMMOS83-11-4-8//PEW	PYN/PARUS/3/VPMMOS83-11-4-8//PEW	Agricultural Research Institute of Afghanistan
747	Reference library variety	PYN/PVN	PYN/PVN	Agricultural Research Institute of Afghanistan
748	Reference library variety	PYN/PVN	PYN/PVN	Agricultural Research Institute of Afghanistan
749	Reference library variety	PYN/PVN	PYN/PVN	Agricultural Research Institute of Afghanistan
750	Reference library variety	RABE/2*MO88	RABE/2*MO88	Agricultural Research Institute of Afghanistan
751	technical replicate	RABE/2*MO88	RABE/2*MO88	Agricultural Research Institute of Afghanistan
752	technical replicate	RABE/2*MO88	RABE/2*MO88	Agricultural Research Institute of Afghanistan
753	Reference library variety	RABE/2MO88	RABE/2MO88	Agricultural Research Institute of Afghanistan
754	Reference library variety	Rana 96	Rana 96	Agricultural Research Institute of Afghanistan
755	Reference library variety	RATON F89	RATON F89	Agricultural Research Institute of Afghanistan
756	Reference library variety	RAWHIDE	RAWHIDE	Agricultural Research Institute of Afghanistan
757	Reference library variety	RENESANSA	RENESANSA	Agricultural Research Institute of Afghanistan
758	Reference library variety	RIO BLANCO/BAI	RIO BLANCO/BAI	Agricultural Research Institute of Afghanistan
759	Reference library variety	ROLLER/BATERA	ROLLER/BATERA	Agricultural Research Institute of Afghanistan
760	Reference library variety	Roshan	Roshan	Agricultural Research Institute of Afghanistan
761	Reference library variety	ROSHAN	Roshan	Agricultural Research Institute of Afghanistan
762	Reference library variety	ROSHAN 96	ROSHAN 96	Agricultural Research Institute of Afghanistan
763	Reference library variety	ROSHAN-96	ROSHAN-96	Agricultural Research Institute of Afghanistan
764	Reference library variety	ROSHAN-96	ROSHAN-96	Agricultural Research Institute of Afghanistan
765	Reference library variety	ROSHAN-96	ROSHAN-96	Agricultural Research Institute of Afghanistan
766	Reference library variety	Roshan-96	ROSHAN-96	Agricultural Research Institute of Afghanistan
767	Reference library variety	RPB 868/CHRC//UT1567…	RPB 868/CHRC//UT1567…	Agricultural Research Institute of Afghanistan
768	Reference library variety	RPB868/CHRC//U	RPB868/CHRC//U	Agricultural Research Institute of Afghanistan
769	Reference library variety	RPB868/CHRC//UT1567	RPB868/CHRC//UT1567	Agricultural Research Institute of Afghanistan
770	Reference library variety	RPB868/CHRC//UT1567.121	RPB868/CHRC//UT1567.121	Agricultural Research Institute of Afghanistan
771	Reference library variety	RSK/NAC//CTK/VEE	RSK/NAC//CTK/VEE	Agricultural Research Institute of Afghanistan
772	Reference library variety	RSK/NAC//CTK/VEE	RSK/NAC//CTK/VEE	Agricultural Research Institute of Afghanistan
773	Reference library variety	RSK/NAC//CTK/VEE	RSK/NAC//CTK/VEE	Agricultural Research Institute of Afghanistan
774	Reference library variety	RSK/NAC/4/SNB/PCH//KAL/BB/3/CA8055	RSK/NAC/4/SNB/PCH//KAL/BB/3/CA8055	Agricultural Research Institute of Afghanistan
775	Reference library variety	SAAR	SAAR	Agricultural Research Institute of Afghanistan
776	Reference library variety	SAAR	SAAR	Agricultural Research Institute of Afghanistan
777	Reference library variety	SABALAN/1.27.56//4	SABALAN/1.27.56//4	Agricultural Research Institute of Afghanistan
778	Reference library variety	Sabera obey	Sabera obey	Agricultural Research Institute of Afghanistan
779	Reference library variety	Sad way	Sad way	Agricultural Research Institute of Afghanistan
780	Reference library variety	Safidak	Safidak	Agricultural Research Institute of Afghanistan
781	Reference library variety	Sangistan / Tagab soor	Sangistan / Tagab soor	Agricultural Research Institute of Afghanistan
782	Reference library variety	Sangistan / Tagab soor	Sangistan / Tagab soor	Agricultural Research Institute of Afghanistan
783	Reference library variety	Sangistan / Tagab soor	Sangistan / Tagab soor	Agricultural Research Institute of Afghanistan
784	Reference library variety	Sangistan / Tagab soor	Sangistan / Tagab soor	Agricultural Research Institute of Afghanistan
785	Reference library variety	SANZAR 6	SANZAR 6	Agricultural Research Institute of Afghanistan
786	Reference library variety	SAULESKU #44/TR810200	SAULESKU #44/TR810200	Agricultural Research Institute of Afghanistan
787	Reference library variety	SAULESKU #44/TR810200	SAULESKU #44/TR810200	Agricultural Research Institute of Afghanistan
788	Reference library variety	SAULESKU #44/TR810200	SAULESKU #44/TR810200	Agricultural Research Institute of Afghanistan
789	Reference library variety	SAULESKU26/ROL	SAULESKU26/ROL	Agricultural Research Institute of Afghanistan
790	Reference library variety	SB-360/3/VPM/MOS83/-11-8//PEW	SB-360/3/VPM/MOS83/-11-8//PEW	Agricultural Research Institute of Afghanistan
791	Reference library variety	SCAN	SCAN	Agricultural Research Institute of Afghanistan
792	Reference library variety	SDY/OK78047//KAUZ2/3/ES85.24	SDY/OK78047//KAUZ2/3/ES85.24	Agricultural Research Institute of Afghanistan
793	Reference library variety	SDY/OK78047/3/P PF70354/ALD//BOW/4/ YN	SDY/OK78047/3/P PF70354/ALD//BOW/4/ YN	Agricultural Research Institute of Afghanistan
794	Reference library variety	SDY/OK78047/3/P PF70354/ALD//BOW/4/ YN	SDY/OK78047/3/P PF70354/ALD//BOW/4/ YN	Agricultural Research Institute of Afghanistan
795	Reference library variety	SERI	SERI	Agricultural Research Institute of Afghanistan
796	Reference library variety	SERI	SERI	Agricultural Research Institute of Afghanistan
797	Reference library variety	SERI	SERI	Agricultural Research Institute of Afghanistan
798	Reference library variety	SERI	SERI	Agricultural Research Institute of Afghanistan
799	Reference library variety	SERI	SERI	Agricultural Research Institute of Afghanistan
800	Reference library variety	SERI	SERI	Agricultural Research Institute of Afghanistan
801	technical replicate	SERI	SERI	Agricultural Research Institute of Afghanistan
802	technical replicate	SERI	SERI	Agricultural Research Institute of Afghanistan
803	technical replicate	SERI	SERI	Agricultural Research Institute of Afghanistan
804	technical replicate	SERI	SERI	Agricultural Research Institute of Afghanistan
805	Reference library variety	Shaneyazi	Shaneyazi	Agricultural Research Institute of Afghanistan
806	Reference library variety	Shaneyazi	Shaneyazi	Agricultural Research Institute of Afghanistan
807	Reference library variety	Shaneyazi	Shaneyazi	Agricultural Research Institute of Afghanistan
808	Reference library variety	Shaneyazi	Shaneyazi	Agricultural Research Institute of Afghanistan
809	technical replicate	Shaneyazi	Shaneyazi	Agricultural Research Institute of Afghanistan
810	technical replicate	Shaneyazi	Shaneyazi	Agricultural Research Institute of Afghanistan
811	Reference library variety	Sharbat Karukh	Sharbat Karukh	Agricultural Research Institute of Afghanistan
812	Reference library variety	Sheshambagh-08		Agricultural Research Institute of Afghanistan
813	Reference library variety	Shishambagh 08	Shishambagh 08	Agricultural Research Institute of Afghanistan
814	Reference library variety	SINCRON/28	SINCRON/28	Agricultural Research Institute of Afghanistan
815	Reference library variety	SITE/MO//CETTIA	SITE/MO//CETTIA	Agricultural Research Institute of Afghanistan
816	Reference library variety	SITE/MO//CETTIA	SITE/MO//CETTIA	Agricultural Research Institute of Afghanistan
817	Reference library variety	SITE/MO/3/VORONA/BAU//BAU	SITE/MO/3/VORONA/BAU//BAU	Agricultural Research Institute of Afghanistan
818	Reference library variety	SKAUZ/2*STAR	SKAUZ/2*STAR	Agricultural Research Institute of Afghanistan
819	Reference library variety	SKAUZ/2*STAR	SKAUZ/2*STAR	Agricultural Research Institute of Afghanistan
820	Reference library variety	SKAUZ/HATUSHA CMSW..	SKAUZ/HATUSHA CMSW..	Agricultural Research Institute of Afghanistan
821	Reference library variety	SNB	SNB	Agricultural Research Institute of Afghanistan
822	Reference library variety	SNB	SNB	Agricultural Research Institute of Afghanistan
823	Reference library variety	SoIh-02		Agricultural Research Institute of Afghanistan
824	Reference library variety	Solehio	Solehio	Agricultural Research Institute of Afghanistan
825	Reference library variety	SOLH 02	SOLH 02	Agricultural Research Institute of Afghanistan
826	Reference library variety	SOLH-02	SOLH-02	Agricultural Research Institute of Afghanistan
827	Reference library variety	SOLH-02	SOLH-02	Agricultural Research Institute of Afghanistan
828	Reference library variety	SOLH-02	SOLH-02	Agricultural Research Institute of Afghanistan
829	Reference library variety	SOLH-02	SOLH-02	Agricultural Research Institute of Afghanistan
830	Reference library variety	SOLH-02	SOLH-02	Agricultural Research Institute of Afghanistan
831	Reference library variety	SOLH-02	SOLH-02	Agricultural Research Institute of Afghanistan
832	Reference library variety	Solh-02	SOLH-02	Agricultural Research Institute of Afghanistan
833	Reference library variety	SOLH-02	SOLH-02	Agricultural Research Institute of Afghanistan
834	Reference library variety	SOLH-02	SOLH-02	Agricultural Research Institute of Afghanistan
835	Reference library variety	Solhe 02	Solhe 02	Agricultural Research Institute of Afghanistan
836	Reference library variety	Sorkh Khosha	Sorkh Khosha	Agricultural Research Institute of Afghanistan
837	Reference library variety	Sorkh khusha	Sorkh khusha	Agricultural Research Institute of Afghanistan
838	Reference library variety	Sorkh khusha	Sorkh khusha	Agricultural Research Institute of Afghanistan
839	Reference library variety	Sorkh Khusha	Sorkh khusha	Agricultural Research Institute of Afghanistan
840	Reference library variety	Sorkhak Mahali	Sorkhak Mahali	Agricultural Research Institute of Afghanistan
841	Reference library variety	Sorkhak Watani	Sorkhak Watani	Agricultural Research Institute of Afghanistan
842	Reference library variety	Sousuns	Sousuns	Agricultural Research Institute of Afghanistan
843	Reference library variety	SPN/5/NZT/BEZ1//ALD.F1…	SPN/5/NZT/BEZ1//ALD.F1…	Agricultural Research Institute of Afghanistan
844	Reference library variety	SPN/NAC//ATTILA	SPN/NAC//ATTILA	Agricultural Research Institute of Afghanistan
845	Reference library variety	SPN/NAC//ATTILA	SPN/NAC//ATTILA	Agricultural Research Institute of Afghanistan
846	Reference library variety	SPN/NAC//ATTILA	SPN/NAC//ATTILA	Agricultural Research Institute of Afghanistan
847	Reference library variety	SPN/NAC//ATTILA	SPN/NAC//ATTILA	Agricultural Research Institute of Afghanistan
848	Reference library variety	SPN/NAC//CTK/VEE	SPN/NAC//CTK/VEE	Agricultural Research Institute of Afghanistan
849	Reference library variety	SRMA/TUI	SRMA/TUI	Agricultural Research Institute of Afghanistan
850	Reference library variety	STAR//KAUZ//STAR	STAR//KAUZ//STAR	Agricultural Research Institute of Afghanistan
851	Reference library variety	STAR//TR771773/SLM	STAR//TR771773/SLM	Agricultural Research Institute of Afghanistan
852	Reference library variety	STAR//TR771773/SLM	STAR//TR771773/SLM	Agricultural Research Institute of Afghanistan
853	Reference library variety	STAR/BWD	STAR/BWD	Agricultural Research Institute of Afghanistan
854	Reference library variety	SUDANI/BEZOSTAYA	SUDANI/BEZOSTAYA	Agricultural Research Institute of Afghanistan
855	Reference library variety	SULTAN	SULTAN	Agricultural Research Institute of Afghanistan
856	Reference library variety	SULTAN	SULTAN	Agricultural Research Institute of Afghanistan
857	Reference library variety	SULTAN x	SULTAN x	Agricultural Research Institute of Afghanistan
858	Reference library variety	SULTAN .	SULTAN .	Agricultural Research Institute of Afghanistan
859	Reference library variety	SUNRON/F2B	SUNRON/F2B	Agricultural Research Institute of Afghanistan
860	Reference library variety	SUPER SERI#2	SUPER SERI#2	Agricultural Research Institute of Afghanistan
861	Reference library variety	surkh khosha	surkh khosha	Agricultural Research Institute of Afghanistan
862	Reference library variety	SUZEN	SUZEN	Agricultural Research Institute of Afghanistan
863	Reference library variety	SW.89.3064 2*/BORL	SW.89.3064 2*/BORL	Agricultural Research Institute of Afghanistan
864	Reference library variety	SW89.3064/STAR	SW89.3064/STAR	Agricultural Research Institute of Afghanistan
865	Reference library variety	T1A.2/BORL95/3/PEG	T1A.2/BORL95/3/PEG	Agricultural Research Institute of Afghanistan
866	Reference library variety	T67//Tecumseh/Plansman v	T67//Tecumseh/Plansman v	Agricultural Research Institute of Afghanistan
867	Reference library variety	T702*/HRW	T702*/HRW	Agricultural Research Institute of Afghanistan
868	Reference library variety	Tagab soor	Tagab soor	Agricultural Research Institute of Afghanistan
869	Reference library variety	Tagab soor	Tagab soor	Agricultural Research Institute of Afghanistan
870	Reference library variety	TAIMEE5025	TAIMEE5025	Agricultural Research Institute of Afghanistan
871	Reference library variety	Takhar 96	Takhar 96	Agricultural Research Institute of Afghanistan
872	Reference library variety	TAKHAR-96	TAKHAR-96	Agricultural Research Institute of Afghanistan
873	Reference library variety	Takhar-96	TAKHAR-96	Agricultural Research Institute of Afghanistan
874	Reference library variety	TAM-105*4/AMI*5//LG0/3/STURDY	TAM-105*4/AMI*5//LG0/3/STURDY	Agricultural Research Institute of Afghanistan
875	Reference library variety	TAM106RESEL/TX69D4819/6/WRM/4/FN/3*TH//K58/2*N	TAM106RESEL/TX69D4819/6/WRM/4/FN/3*TH//K58/2*N	Agricultural Research Institute of Afghanistan
876	Reference library variety	TAM-107//TX78V3620/CTK78/3/TX87V1233	TAM-107//TX78V3620/CTK78/3/TX87V1233	Agricultural Research Institute of Afghanistan
877	Reference library variety	TAM200*2/MO88	TAM200*2/MO88	Agricultural Research Institute of Afghanistan
878	Reference library variety	TAM200*2/MO88	TAM200*2/MO88	Agricultural Research Institute of Afghanistan
879	Reference library variety	TAM200*2/MO88	TAM200*2/MO88	Agricultural Research Institute of Afghanistan
880	Reference library variety	TAM200*2/RABE	TAM200*2/RABE	Agricultural Research Institute of Afghanistan
881	Reference library variety	TAM200*3/TA2567	TAM200*3/TA2567	Agricultural Research Institute of Afghanistan
882	Reference library variety	TAM200/3/F60314.76/MRL//CNO79	TAM200/3/F60314.76/MRL//CNO79	Agricultural Research Institute of Afghanistan
883	Reference library variety	TAM200/3/F60314.76/MRL//CNO79/4/84.40022	TAM200/3/F60314.76/MRL//CNO79/4/84.40022	Agricultural Research Institute of Afghanistan
884	Reference library variety	TAM200/FUNDUL	TAM200/FUNDUL	Agricultural Research Institute of Afghanistan
885	Reference library variety	TAM200/HBB313E//2158	TAM200/HBB313E//2158	Agricultural Research Institute of Afghanistan
886	Reference library variety	TAM200/JI5418	TAM200/JI5418	Agricultural Research Institute of Afghanistan
887	Reference library variety	TAM200/KAUZ	TAM200/KAUZ	Agricultural Research Institute of Afghanistan
888	Reference library variety	TAM200/KAUZ	TAM200/KAUZ	Agricultural Research Institute of Afghanistan
889	Reference library variety	TAM200/KAUZ	TAM200/KAUZ	Agricultural Research Institute of Afghanistan
890	Reference library variety	TAM200/KAUZ	TAM200/KAUZ	Agricultural Research Institute of Afghanistan
891	technical replicate	TAM200/KAUZ	TAM200/KAUZ	Agricultural Research Institute of Afghanistan
892	technical replicate	TAM200/KAUZ	TAM200/KAUZ	Agricultural Research Institute of Afghanistan
893	Reference library variety	TAM200/RABE//ID800994.W	TAM200/RABE//ID800994.W	Agricultural Research Institute of Afghanistan
894	Reference library variety	TAM202/NE86606	TAM202/NE86606	Agricultural Research Institute of Afghanistan
895	Reference library variety	TAS/SPRW/4/ROM-TAST/BON/3/DIBO//SU92/	TAS/SPRW/4/ROM-TAST/BON/3/DIBO//SU92/	Agricultural Research Institute of Afghanistan
896	Reference library variety	TASICAR	TASICAR	Agricultural Research Institute of Afghanistan
897	Reference library variety	TAST/SPRW//BLL/	TAST/SPRW//BLL/	Agricultural Research Institute of Afghanistan
898	Reference library variety	TAST/SPRW//BLL/3/NWT	TAST/SPRW//BLL/3/NWT	Agricultural Research Institute of Afghanistan
899	Reference library variety	TAST/SPRW/LT176.73//JASEN	TAST/SPRW/LT176.73//JASEN	Agricultural Research Institute of Afghanistan
900	Reference library variety	TEVEE”s”//WW33/VEE”s”	TEVEE”s”//WW33/VEE”s”	Agricultural Research Institute of Afghanistan
901	Reference library variety	TEVEE”s”//WW33/VEE”s”	TEVEE”s”//WW33/VEE”s”	Agricultural Research Institute of Afghanistan
902	Reference library variety	THB//MAYA/NAC/3/RABE/4/MILAN	THB//MAYA/NAC/3/RABE/4/MILAN	Agricultural Research Institute of Afghanistan
903	Reference library variety	TIX53/89-2	TIX53/89-2	Agricultural Research Institute of Afghanistan
904	Reference library variety	TJB916.46/CB306//2*MHB/3/BUC/4/STAR	TJB916.46/CB306//2*MHB/3/BUC/4/STAR	Agricultural Research Institute of Afghanistan
905	Reference library variety	TNMU/3/LND/BAU//BAU	TNMU/3/LND/BAU//BAU	Agricultural Research Institute of Afghanistan
906	Reference library variety	TNMU/6/CEP80111/CEP81165/5/MRNG/4/YKT406/3/	TNMU/6/CEP80111/CEP81165/5/MRNG/4/YKT406/3/	Agricultural Research Institute of Afghanistan
907	Reference library variety	TNMU/6/CEP80111/CEP81165/5/MRNG/4/YKT406/3/	TNMU/6/CEP80111/CEP81165/5/MRNG/4/YKT406/3/	Agricultural Research Institute of Afghanistan
908	Reference library variety	TNMU/6/CEP80111/CEP81165/5/MRNG/4/YKT406/3/	TNMU/6/CEP80111/CEP81165/5/MRNG/4/YKT406/3/	Agricultural Research Institute of Afghanistan
909	Reference library variety	TNMU/6/CEP80111/CEP81165/5/MRNG/4/YKT406/3/	TNMU/6/CEP80111/CEP81165/5/MRNG/4/YKT406/3/	Agricultural Research Institute of Afghanistan
910	Reference library variety	TNMU/MILAN	TNMU/MILAN	Agricultural Research Institute of Afghanistan
911	Reference library variety	TNMU/MILAN	TNMU/MILAN	Agricultural Research Institute of Afghanistan
912	Reference library variety	TNMU/MUNIA	TNMU/MUNIA	Agricultural Research Institute of Afghanistan
913	Reference library variety	TORI-17	TORI-17	Agricultural Research Institute of Afghanistan
914	Reference library variety	TRK13 RESEL//TR	TRK13 RESEL//TR	Agricultural Research Institute of Afghanistan
915	Reference library variety	TRK13//BOW/NKT	TRK13//BOW/NKT	Agricultural Research Institute of Afghanistan
916	Reference library variety	TSI/VEE#5//KAUZ	TSI/VEE#5//KAUZ	Agricultural Research Institute of Afghanistan
917	Reference library variety	TSI/VEE//1D13.1	TSI/VEE//1D13.1	Agricultural Research Institute of Afghanistan
918	Reference library variety	TURACO/2*BORL95	TURACO/2*BORL95	Agricultural Research Institute of Afghanistan
919	Reference library variety	TX 81 V 6614/OPATA	TX 81 V 6614/OPATA	Agricultural Research Institute of Afghanistan
920	Reference library variety	TX81V6603-3/KAR	TX81V6603-3/KAR	Agricultural Research Institute of Afghanistan
921	Reference library variety	TX81V6614//SERI*..	TX81V6614//SERI*..	Agricultural Research Institute of Afghanistan
922	Reference library variety	TX81V6614/SERI//TJB368-251/BUC	TX81V6614/SERI//TJB368-251/BUC	Agricultural Research Institute of Afghanistan
923	Reference library variety	TX86V1540/KARL92	TX86V1540/KARL92	Agricultural Research Institute of Afghanistan
924	Reference library variety	TX87V1534/TX84V	TX87V1534/TX84V	Agricultural Research Institute of Afghanistan
925	Reference library variety	TX88V4328/TX87V1613/TX87V1233-1	TX88V4328/TX87V1613/TX87V1233-1	Agricultural Research Institute of Afghanistan
926	Reference library variety	U1254-1-8-1-1/TA	U1254-1-8-1-1/TA	Agricultural Research Institute of Afghanistan
927	Reference library variety	U1254-1-8-1-1/TAM-202	U1254-1-8-1-1/TAM-202	Agricultural Research Institute of Afghanistan
928	Reference library variety	UNKN.F2.95.3	UNKN.F2.95.3	Agricultural Research Institute of Afghanistan
929	Reference library variety	UNKNOWN/PLK70//FRTL	UNKNOWN/PLK70//FRTL	Agricultural Research Institute of Afghanistan
930	Reference library variety	UNKNOWN/PLK70//FRTL	UNKNOWN/PLK70//FRTL	Agricultural Research Institute of Afghanistan
931	technical replicate	UNKNOWN/PLK70//FRTL	UNKNOWN/PLK70//FRTL	Agricultural Research Institute of Afghanistan
932	technical replicate	UNKNOWN/PLK70//FRTL	UNKNOWN/PLK70//FRTL	Agricultural Research Institute of Afghanistan
933	Reference library variety	UP 2338	UP 2338	Agricultural Research Institute of Afghanistan
934	Reference library variety	Ures 81//HD2206/Hork”s”//3/1-67-78	Ures 81//HD2206/Hork”s”//3/1-67-78	Agricultural Research Institute of Afghanistan
935	Reference library variety	Ures 81/HD2206/Hork”s”/3/f.12.71/Coc/Con79	Ures 81/HD2206/Hork”s”/3/f.12.71/Coc/Con79	Agricultural Research Institute of Afghanistan
936	Reference library variety	URES*/2/PRL	URES*/2/PRL	Agricultural Research Institute of Afghanistan
937	Reference library variety	URES/PRL//BAV92	URES/PRL//BAV92	Agricultural Research Institute of Afghanistan
938	Reference library variety	URES/PRL//BAV92	URES/PRL//BAV92	Agricultural Research Institute of Afghanistan
939	Reference library variety	URWYT	URWYT	Agricultural Research Institute of Afghanistan
940	Reference library variety	UT1556.68/VEE9//	UT1556.68/VEE9//	Agricultural Research Institute of Afghanistan
941	Reference library variety	VEE#8//JUP/BJY/3/F3.71..	VEE#8//JUP/BJY/3/F3.71..	Agricultural Research Institute of Afghanistan
942	Reference library variety	VEE#S//DOVE/BUC…	VEE#S//DOVE/BUC…	Agricultural Research Institute of Afghanistan
943	Reference library variety	VEE/LIRA//BOW/3/BCN	VEE/LIRA//BOW/3/BCN	Agricultural Research Institute of Afghanistan
944	Reference library variety	VEE/PJN/2*KAUZ	VEE/PJN/2*KAUZ	Agricultural Research Institute of Afghanistan
945	Reference library variety	VEE/PJV/2*KAUZ	VEE/PJV/2*KAUZ	Agricultural Research Institute of Afghanistan
946	Reference library variety	VENAC-1	VENAC-1	Agricultural Research Institute of Afghanistan
947	Reference library variety	Viking/lnia	Viking/lnia	Agricultural Research Institute of Afghanistan
948	Reference library variety	Viking/lnia	Viking/lnia	Agricultural Research Institute of Afghanistan
949	Reference library variety	VISTA/KS87H6//KSAB-369—7	VISTA/KS87H6//KSAB-369—7	Agricultural Research Institute of Afghanistan
950	Reference library variety	VORANA/BAU	VORANA/BAU	Agricultural Research Institute of Afghanistan
951	Reference library variety	VORONA/3/TOB*2	VORONA/3/TOB*2	Agricultural Research Institute of Afghanistan
952	Reference library variety	VORONA/ATTILA	VORONA/ATTILA	Agricultural Research Institute of Afghanistan
953	Reference library variety	VORONA/BAU	VORONA/BAU	Agricultural Research Institute of Afghanistan
954	Reference library variety	VORONA/BAU	VORONA/BAU	Agricultural Research Institute of Afghanistan
955	Reference library variety	VORONA/CUPE	VORONA/CUPE	Agricultural Research Institute of Afghanistan
956	Reference library variety	VORONA/CUPE	VORONA/CUPE	Agricultural Research Institute of Afghanistan
957	Reference library variety	VORONA/CUPE	VORONA/CUPE	Agricultural Research Institute of Afghanistan
958	Reference library variety	VORONA/HD2402	VORONA/HD2402	Agricultural Research Institute of Afghanistan
959	Reference library variety	VORONA/HD2402	VORONA/HD2402	Agricultural Research Institute of Afghanistan
960	Reference library variety	VORONA/KAUZ	VORONA/KAUZ	Agricultural Research Institute of Afghanistan
961	Reference library variety	VORONA/TR810200	VORONA/TR810200	Agricultural Research Institute of Afghanistan
962	Reference library variety	VORONA/TR810200	VORONA/TR810200	Agricultural Research Institute of Afghanistan
963	Reference library variety	VPM/MOS83-11-4-8//PEQ/3/RSK/NAC	VPM/MOS83-11-4-8//PEQ/3/RSK/NAC	Agricultural Research Institute of Afghanistan
964	Reference library variety	VPM/MOS83-11-4-8//PEW/3/AFG2/BUC,F1//K	VPM/MOS83-11-4-8//PEW/3/AFG2/BUC,F1//K	Agricultural Research Institute of Afghanistan
965	Reference library variety	WAAFER-15		Agricultural Research Institute of Afghanistan
966	Reference library variety	Wafia	Wafia	Agricultural Research Institute of Afghanistan
967	Reference library variety	WAHDAT -15 (KIRITATI/4/2*SERI.1B*2/3/KAUZ*2/BOW//KAUZ)		Agricultural Research Institute of Afghanistan
968	Reference library variety	WEAVER/4/LIRA//BUC/PVN	WEAVER/4/LIRA//BUC/PVN	Agricultural Research Institute of Afghanistan
969	Reference library variety	WEAVER/TSC//WEAVER/3/WEAVER	WEAVER/TSC//WEAVER/3/WEAVER	Agricultural Research Institute of Afghanistan
970	Reference library variety	WEAVER/WL 3926	WEAVER/WL 3926	Agricultural Research Institute of Afghanistan
971	Reference library variety	WEAVER/WL3926	WEAVER/WL3926	Agricultural Research Institute of Afghanistan
972	technical replicate	WEAVER/WL3926	WEAVER/WL3926	Agricultural Research Institute of Afghanistan
973	technical replicate	WEAVER/WL3926	WEAVER/WL3926	Agricultural Research Institute of Afghanistan
974	Reference library variety	WEAVER/WL3926/WL3926//SW89.306	WEAVER/WL3926/WL3926//SW89.306	Agricultural Research Institute of Afghanistan
975	Reference library variety	WEEB1LL1	WEEB1LL1	Agricultural Research Institute of Afghanistan
976	Reference library variety	Weebili	Weebili	Agricultural Research Institute of Afghanistan
977	Reference library variety	WEEBILL1	WEEBILL1	Agricultural Research Institute of Afghanistan
978	Reference library variety	WEEBILL1	WEEBILL1	Agricultural Research Institute of Afghanistan
979	Reference library variety	WEEBILL1	WEEBILL1	Agricultural Research Institute of Afghanistan
980	Reference library variety	WEEBILL4	WEEBILL4	Agricultural Research Institute of Afghanistan
981	Reference library variety	WH542	WH542	Agricultural Research Institute of Afghanistan
982	Reference library variety	WI90-425/WI89-483	WI90-425/WI89-483	Agricultural Research Institute of Afghanistan
983	Reference library variety	WX11088/2165/W	WX11088/2165/W	Agricultural Research Institute of Afghanistan
984	Reference library variety	YANG87-158/DUCULA	YANG87-158/DUCULA	Agricultural Research Institute of Afghanistan
985	Reference library variety	YINA	YINA	Agricultural Research Institute of Afghanistan
986	Reference library variety	Zafrani	Zafrani	Agricultural Research Institute of Afghanistan
987	Reference library variety	Zafrani	Zafrani	Agricultural Research Institute of Afghanistan
988	Reference library variety	ZANDER-10	ZANDER-10	Agricultural Research Institute of Afghanistan
989	Reference library variety	ZANDER-9	ZANDER-9	Agricultural Research Institute of Afghanistan
990	Reference library variety	Zarin 013	Zarin 013	Agricultural Research Institute of Afghanistan
991	Reference library variety	Zarin-15		Agricultural Research Institute of Afghanistan
992	technical replicate	Zarin-15		Agricultural Research Institute of Afghanistan
993	technical replicate	Zarin-15		Agricultural Research Institute of Afghanistan
994	Reference library variety	ZCL/3/PGFN//CNO67/SON64	ZCL/3/PGFN//CNO67/SON64	Agricultural Research Institute of Afghanistan
995	Reference library variety	ZCL/3/PGFN//CNO67/SON64	ZCL/3/PGFN//CNO67/SON64	Agricultural Research Institute of Afghanistan
996	Reference library variety	ZCL/3/PGFN//CNO67/SON64(ES86-8)/4/SERI/5/UA-2827	ZCL/3/PGFN//CNO67/SON64(ES86-8)/4/SERI/5/UA-2827	Agricultural Research Institute of Afghanistan
997	Reference library variety	ZERNOKOMOVAY	ZERNOKOMOVAY	Agricultural Research Institute of Afghanistan
998	Reference library variety	ZERNOKOMOVAY	ZERNOKOMOVAY	Agricultural Research Institute of Afghanistan
999	Reference library variety	ZERNOKOMOVAYA50	ZERNOKOMOVAYA50	Agricultural Research Institute of Afghanistan
1000	Reference library variety	ZH8972	ZH8972	Agricultural Research Institute of Afghanistan
1001	Reference library variety	ZORNITCHA	ZORNITCHA	Agricultural Research Institute of Afghanistan
1002	Farmers' field sample	Amu-99	AMU-99		Herat	Gozara	Qasr Yahya
1003	Farmers' field sample	Amu-99	AMU-99		Herat	Gozara	Mahal dasht
1004	Farmers' field sample	Amu-99	AMU-99		Herat	Gozara	Shokor Khani
1005	Farmers' field sample	Amu-99	AMU-99		Herat	Gozara	Shokor Khani
1006	Farmers' field sample	Amu-99	AMU-99		Herat	Gozara	Qalai Mirgol
1007	Farmers' field sample	Amu-99	AMU-99		Herat	Gozara	Qalai Mirgol
1008	Farmers' field sample	Amu-99	AMU-99		Herat	Gozara	Qalai Mirgol
1009	Farmers' field sample	Amu-99	AMU-99		Herat	Gozara	Qalai Mirgol
1010	Farmers' field sample	Amu-99	AMU-99		Herat	Gozara	Qalai Mirgol
1011	Farmers' field sample	Baghlan -09	(KIRITATI//SERI/RAYON		Nangarhar	Surkh Rod	Sabz Abad
1012	Farmers' field sample	Baghlan -09	(KIRITATI//SERI/RAYON		Nangarhar	Surkh Rod	Sabz Abad
1013	Farmers' field sample	Baghlan -09	(KIRITATI//SERI/RAYON		Nangarhar	Surkh Rod	Sabz Abad
1014	Farmers' field sample	Baghlan -09	(KIRITATI//SERI/RAYON		Nangarhar	Surkh Rod	Sabz Abad
1015	Farmers' field sample	Baghlan -09	(KIRITATI//SERI/RAYON		Nangarhar	Surkh Rod	Sabz Abad
1016	Farmers' field sample	Baghlan -09	(KIRITATI//SERI/RAYON		Nangarhar	Surkh Rod	Amarkhil
1017	Farmers' field sample	Baghlan -09	(KIRITATI//SERI/RAYON		Nangarhar	Surkh Rod	Amarkhil
1018	Farmers' field sample	Baghlan -09	(KIRITATI//SERI/RAYON		Nangarhar	Surkh Rod	Amarkhil
1019	Farmers' field sample	Baghlan -09	(KIRITATI//SERI/RAYON		Nangarhar	Surkh Rod	Amarkhil
1020	Farmers' field sample	Baghlan -09	(KIRITATI//SERI/RAYON		Nangarhar	Surkh Rod	Amarkhil
1021	Farmers' field sample	Baghlan -09	(KIRITATI//SERI/RAYON		Nangarhar	Surkh Rod	Amarkhil
1022	Farmers' field sample	Baghlan -09	(KIRITATI//SERI/RAYON		Nangarhar	Surkh Rod	Amarkhil
1023	Farmers' field sample	Baghlan -09	(KIRITATI//SERI/RAYON		Nangarhar	Surkh Rod	Amarkhil
1024	Farmers' field sample	Baghlan -09	(KIRITATI//SERI/RAYON		Nangarhar	Surkh Rod	Bagrami
1025	Farmers' field sample	Baghlan -09	(KIRITATI//SERI/RAYON		Nangarhar	Surkh Rod	Bagrami
1026	Farmers' field sample	Baghlan -09	(KIRITATI//SERI/RAYON		Nangarhar	Surkh Rod	Bagrami
1027	Farmers' field sample	Baghlan -09	(KIRITATI//SERI/RAYON		Nangarhar	Surkh Rod	Bagrami
1028	Farmers' field sample	Baghlan -09	(KIRITATI//SERI/RAYON		Nangarhar	Surkh Rod	Bagrami
1029	Farmers' field sample	Baghlan -09	(KIRITATI//SERI/RAYON		Nangarhar	Surkh Rod	Bagrami
1030	Farmers' field sample	Baghlan -09	(KIRITATI//SERI/RAYON		Nangarhar	Surkh Rod	Bagrami
1031	Farmers' field sample	Baghlan -09	(KIRITATI//SERI/RAYON		Nangarhar	Surkh Rod	Bagrami
1032	Farmers' field sample	Baghlan -09	(KIRITATI//SERI/RAYON		Nangarhar	Surkh Rod	Nazarabad
1033	Farmers' field sample	Baghlan -09	(KIRITATI//SERI/RAYON		Nangarhar	Surkh Rod	Nazarabad
1034	Farmers' field sample	Baghlan -09	(KIRITATI//SERI/RAYON		Nangarhar	Surkh Rod	Nazarabad
1035	Farmers' field sample	Baghlan -09	(KIRITATI//SERI/RAYON		Nangarhar	Surkh Rod	Nazarabad
1036	Farmers' field sample	Baghlan -09	(KIRITATI//SERI/RAYON		Nangarhar	Surkh Rod	Nazarabad
1037	Farmers' field sample	Baghlan -09	(KIRITATI//SERI/RAYON		Nangarhar	Surkh Rod	Nazarabad
1038	Farmers' field sample	Baghlan -09	(KIRITATI//SERI/RAYON		Nangarhar	Surkh Rod	Nazarabad
1039	Farmers' field sample	Chont#1	SERI.1B*2/3/KAUZ*2/BOW//KAUZ/4/PBW343*2KAKUNA		Kabul	Bagrami	Alokhil
1040	Farmers' field sample	Chont#1	SERI.1B*2/3/KAUZ*2/BOW//KAUZ/4/PBW343*2KAKUNA		Kabul	Bagrami	Alokhil
1041	Farmers' field sample	Chont#1	SERI.1B*2/3/KAUZ*2/BOW//KAUZ/4/PBW343*2KAKUNA		Kabul	Bagrami	Gulbota
1042	Farmers' field sample	Chont#1	SERI.1B*2/3/KAUZ*2/BOW//KAUZ/4/PBW343*2KAKUNA		Kabul	Bagrami	Bagrami
1043	Farmers' field sample	Chont#1	SERI.1B*2/3/KAUZ*2/BOW//KAUZ/4/PBW343*2KAKUNA		Kabul	Bagrami	Bagrami
1044	Farmers' field sample	Chont#1	SERI.1B*2/3/KAUZ*2/BOW//KAUZ/4/PBW343*2KAKUNA		Kabul	Bagrami	Bagrami
1045	Farmers' field sample	Chont#1	SERI.1B*2/3/KAUZ*2/BOW//KAUZ/4/PBW343*2KAKUNA		Kabul	Bagrami	Bagrami
1046	Farmers' field sample	Chont#1	SERI.1B*2/3/KAUZ*2/BOW//KAUZ/4/PBW343*2KAKUNA		Kabul	Bagrami	Alokhil
1047	Farmers' field sample	Chont#1	SERI.1B*2/3/KAUZ*2/BOW//KAUZ/4/PBW343*2KAKUNA		Kabul	Bagrami	Bagrami
1048	Farmers' field sample	Chont#1	SERI.1B*2/3/KAUZ*2/BOW//KAUZ/4/PBW343*2KAKUNA		Kabul	Bagrami	Bagrami
1049	Farmers' field sample	Chont#1	SERI.1B*2/3/KAUZ*2/BOW//KAUZ/4/PBW343*2KAKUNA		Kabul	Bagrami	Noborja
1050	Farmers' field sample	Chont#1	SERI.1B*2/3/KAUZ*2/BOW//KAUZ/4/PBW343*2KAKUNA		Kabul	Bagrami	Noborja
1051	Farmers' field sample	Chont#1	SERI.1B*2/3/KAUZ*2/BOW//KAUZ/4/PBW343*2KAKUNA		Kabul	Bagrami	Gulbota
1052	Farmers' field sample	Chont#1	SERI.1B*2/3/KAUZ*2/BOW//KAUZ/4/PBW343*2KAKUNA		Kabul	Bagrami	Noborja
1053	Farmers' field sample	Chont#1	SERI.1B*2/3/KAUZ*2/BOW//KAUZ/4/PBW343*2KAKUNA		Kabul	Bagrami	Noborja
1054	Farmers' field sample	Chont#1	SERI.1B*2/3/KAUZ*2/BOW//KAUZ/4/PBW343*2KAKUNA		Kabul	Bagrami	Noborja
1055	Farmers' field sample	Chont#1	SERI.1B*2/3/KAUZ*2/BOW//KAUZ/4/PBW343*2KAKUNA		Kabul	Bagrami	Noborja
1056	Farmers' field sample	Chont#1	SERI.1B*2/3/KAUZ*2/BOW//KAUZ/4/PBW343*2KAKUNA		Kabul	Bagrami	Gulbota
1057	Farmers' field sample	Chont#1	SERI.1B*2/3/KAUZ*2/BOW//KAUZ/4/PBW343*2KAKUNA		Kabul	Bagrami	Noborja
1058	Farmers' field sample	Chont#1	SERI.1B*2/3/KAUZ*2/BOW//KAUZ/4/PBW343*2KAKUNA		Balkh	Nahre Shahi	Langar Khana
1059	Farmers' field sample	Chont#1	SERI.1B*2/3/KAUZ*2/BOW//KAUZ/4/PBW343*2KAKUNA		Balkh	Nahre Shahi	Langar Khana
1060	Farmers' field sample	Chont#1	SERI.1B*2/3/KAUZ*2/BOW//KAUZ/4/PBW343*2KAKUNA		Balkh	Nahre Shahi	Langar Khana
1061	Farmers' field sample	Chont#1	SERI.1B*2/3/KAUZ*2/BOW//KAUZ/4/PBW343*2KAKUNA		Balkh	Nahre Shahi	Langar Khana
1062	Farmers' field sample	Chont#1	SERI.1B*2/3/KAUZ*2/BOW//KAUZ/4/PBW343*2KAKUNA		Balkh	Nahre Shahi	Langar Khana
1063	Farmers' field sample	Chont#1	SERI.1B*2/3/KAUZ*2/BOW//KAUZ/4/PBW343*2KAKUNA		Balkh	Nahre Shahi	Langar Khana
1064	Farmers' field sample	Chont#1	SERI.1B*2/3/KAUZ*2/BOW//KAUZ/4/PBW343*2KAKUNA		Balkh	Nahre Shahi	Langar Khana
1065	Farmers' field sample	Chont#1	SERI.1B*2/3/KAUZ*2/BOW//KAUZ/4/PBW343*2KAKUNA		Balkh	Nahre Shahi	Langar Khana
1066	Farmers' field sample	Chont#1	SERI.1B*2/3/KAUZ*2/BOW//KAUZ/4/PBW343*2KAKUNA		Balkh	Nahre Shahi	Langer Khana
1067	Farmers' field sample	Chont#1	SERI.1B*2/3/KAUZ*2/BOW//KAUZ/4/PBW343*2KAKUNA		Balkh	Nahre Shahi	Langar Khana
1068	Farmers' field sample	Chont#1	SERI.1B*2/3/KAUZ*2/BOW//KAUZ/4/PBW343*2KAKUNA		Balkh	Nahre Shahi	Langar Khana
1069	Farmers' field sample	Chont#1	SERI.1B*2/3/KAUZ*2/BOW//KAUZ/4/PBW343*2KAKUNA		Balkh	Nahre Shahi	Langar Khana
1070	Farmers' field sample	Chont#1	SERI.1B*2/3/KAUZ*2/BOW//KAUZ/4/PBW343*2KAKUNA		Balkh	Nahre Shahi	Langar Khana
1071	Farmers' field sample	Chont#1	SERI.1B*2/3/KAUZ*2/BOW//KAUZ/4/PBW343*2KAKUNA		Balkh	Nahre Shahi	Langar Khana
1072	Farmers' field sample	Chont#1	SERI.1B*2/3/KAUZ*2/BOW//KAUZ/4/PBW343*2KAKUNA		Kabul	Bagrami	Noborja
1073	Farmers' field sample	Chont#1	SERI.1B*2/3/KAUZ*2/BOW//KAUZ/4/PBW343*2KAKUNA		Balkh	Nahre Shahi	Langar Khana
1074	Farmers' field sample	Chont#1	SERI.1B*2/3/KAUZ*2/BOW//KAUZ/4/PBW343*2KAKUNA		Balkh	Nahre Shahi	Langar Khana
1075	Farmers' field sample	Chont#1	SERI.1B*2/3/KAUZ*2/BOW//KAUZ/4/PBW343*2KAKUNA		Balkh	Nahre Shahi	Langar Khana
1076	Farmers' field sample	Chont#1	SERI.1B*2/3/KAUZ*2/BOW//KAUZ/4/PBW343*2KAKUNA		Balkh	Nahre Shahi	Langar Khana
1077	Farmers' field sample	Chont#1	SERI.1B*2/3/KAUZ*2/BOW//KAUZ/4/PBW343*2KAKUNA		Balkh	Nahre Shahi	Langar Khana
1078	Farmers' field sample	Chont#1	SERI.1B*2/3/KAUZ*2/BOW//KAUZ/4/PBW343*2KAKUNA		Kabul	Bagrami	Gulbota
1079	Farmers' field sample	Chont#1	SERI.1B*2/3/KAUZ*2/BOW//KAUZ/4/PBW343*2KAKUNA		Balkh	Dehdadi	Yaka Bagh
1080	Farmers' field sample	Chont#1	SERI.1B*2/3/KAUZ*2/BOW//KAUZ/4/PBW343*2KAKUNA		Kabul	Bagrami	Gulbota
1081	Farmers' field sample	Chont#1	SERI.1B*2/3/KAUZ*2/BOW//KAUZ/4/PBW343*2KAKUNA		Balkh	Dehdadi	Yaka Bagh
1082	Farmers' field sample	Chont#1	SERI.1B*2/3/KAUZ*2/BOW//KAUZ/4/PBW343*2KAKUNA		Balkh	Dehdadi	Yaka Bagh
1083	Farmers' field sample	Chont#1	SERI.1B*2/3/KAUZ*2/BOW//KAUZ/4/PBW343*2KAKUNA		Balkh	Dehdadi	Yaka Bagh
1084	Farmers' field sample	Chont#1	SERI.1B*2/3/KAUZ*2/BOW//KAUZ/4/PBW343*2KAKUNA		Balkh	Dehdadi	Yaka Bagh
1085	technical replicate	Chont#1	SERI.1B*2/3/KAUZ*2/BOW//KAUZ/4/PBW343*2KAKUNA		Balkh	Dehdadi	Yaka Bagh
1086	technical replicate	Chont#1	SERI.1B*2/3/KAUZ*2/BOW//KAUZ/4/PBW343*2KAKUNA		Balkh	Dehdadi	Yaka Bagh
1087	Farmers' field sample	Chont#1	SERI.1B*2/3/KAUZ*2/BOW//KAUZ/4/PBW343*2KAKUNA		Balkh	Dehdadi	Yaka Bagh
1088	Farmers' field sample	Chont#1	SERI.1B*2/3/KAUZ*2/BOW//KAUZ/4/PBW343*2KAKUNA		Balkh	Dehdadi	Yaka Bagh
1089	Farmers' field sample	Chont#1	SERI.1B*2/3/KAUZ*2/BOW//KAUZ/4/PBW343*2KAKUNA		Balkh	Dehdadi	Yaka Bagh
1090	Farmers' field sample	Chont#1	SERI.1B*2/3/KAUZ*2/BOW//KAUZ/4/PBW343*2KAKUNA		Balkh	Dehdadi	Yaka Bagh
1091	Farmers' field sample	Chont#1	SERI.1B*2/3/KAUZ*2/BOW//KAUZ/4/PBW343*2KAKUNA		Balkh	Dehdadi	Yaka Bagh
1092	Farmers' field sample	Chont#1	SERI.1B*2/3/KAUZ*2/BOW//KAUZ/4/PBW343*2KAKUNA		Balkh	Dehdadi	Yaka Bagh
1093	Farmers' field sample	Chont#1	SERI.1B*2/3/KAUZ*2/BOW//KAUZ/4/PBW343*2KAKUNA		Balkh	Dehdadi	Yaka Bagh
1094	Farmers' field sample	Chont#1	SERI.1B*2/3/KAUZ*2/BOW//KAUZ/4/PBW343*2KAKUNA		Balkh	Dehdadi	Yaka Bagh
1095	Farmers' field sample	Chont#1	SERI.1B*2/3/KAUZ*2/BOW//KAUZ/4/PBW343*2KAKUNA		Balkh	Dehdadi	Yaka Bagh
1096	Farmers' field sample	Chont#1	SERI.1B*2/3/KAUZ*2/BOW//KAUZ/4/PBW343*2KAKUNA		Kabul	Bagrami	Gulbota
1097	Farmers' field sample	Chont#1	SERI.1B*2/3/KAUZ*2/BOW//KAUZ/4/PBW343*2KAKUNA		Balkh	Dehdadi	Yaka Bagh
1098	Farmers' field sample	Chont#1	SERI.1B*2/3/KAUZ*2/BOW//KAUZ/4/PBW343*2KAKUNA		Balkh	Dehdadi	Yaka Bagh
1099	Farmers' field sample	Chont#1	SERI.1B*2/3/KAUZ*2/BOW//KAUZ/4/PBW343*2KAKUNA		Balkh	Dehdadi	Yaka Bagh
1100	Farmers' field sample	Chont#1	SERI.1B*2/3/KAUZ*2/BOW//KAUZ/4/PBW343*2KAKUNA		Balkh	Dehdadi	Yaka Bagh
1101	Farmers' field sample	Chont#1	SERI.1B*2/3/KAUZ*2/BOW//KAUZ/4/PBW343*2KAKUNA		Balkh	Dehdadi	Yaka Bagh
1102	Farmers' field sample	Chont#1	SERI.1B*2/3/KAUZ*2/BOW//KAUZ/4/PBW343*2KAKUNA		Balkh	Dehdadi	Yaka Bagh
1103	Farmers' field sample	Chont#1	SERI.1B*2/3/KAUZ*2/BOW//KAUZ/4/PBW343*2KAKUNA		Balkh	Nahre Shahi	Yaka tot
1104	Farmers' field sample	Chont#1	SERI.1B*2/3/KAUZ*2/BOW//KAUZ/4/PBW343*2KAKUNA		Balkh	Nahre Shahi	Yaka tot
1105	Farmers' field sample	Chont#1	SERI.1B*2/3/KAUZ*2/BOW//KAUZ/4/PBW343*2KAKUNA		Balkh	Nahre Shahi	Yaka tot
1106	Farmers' field sample	Chont#1	SERI.1B*2/3/KAUZ*2/BOW//KAUZ/4/PBW343*2KAKUNA		Balkh	Nahre Shahi	Yaka tot
1107	Farmers' field sample	Chont#1	SERI.1B*2/3/KAUZ*2/BOW//KAUZ/4/PBW343*2KAKUNA		Balkh	Nahre Shahi	Yaka tot
1108	Farmers' field sample	Chont#1	SERI.1B*2/3/KAUZ*2/BOW//KAUZ/4/PBW343*2KAKUNA		Balkh	Nahre Shahi	Yaka tot
1109	Farmers' field sample	Chont#1	SERI.1B*2/3/KAUZ*2/BOW//KAUZ/4/PBW343*2KAKUNA		Balkh	Nahre Shahi	Yaka tot
1110	Farmers' field sample	Chont#1	SERI.1B*2/3/KAUZ*2/BOW//KAUZ/4/PBW343*2KAKUNA		Balkh	Nahre Shahi	Yaka tot
1111	Farmers' field sample	Chont#1	SERI.1B*2/3/KAUZ*2/BOW//KAUZ/4/PBW343*2KAKUNA		Balkh	Nahre Shahi	Yaka tot
1112	Farmers' field sample	Chont#1	SERI.1B*2/3/KAUZ*2/BOW//KAUZ/4/PBW343*2KAKUNA		Balkh	Nahre Shahi	Yaka tot
1113	Farmers' field sample	Chont#1	SERI.1B*2/3/KAUZ*2/BOW//KAUZ/4/PBW343*2KAKUNA		Balkh	Nahre Shahi	Yaka tot
1114	Farmers' field sample	Chont#1	SERI.1B*2/3/KAUZ*2/BOW//KAUZ/4/PBW343*2KAKUNA		Balkh	Nahre Shahi	Yaka tot
1115	Farmers' field sample	Chont#1	SERI.1B*2/3/KAUZ*2/BOW//KAUZ/4/PBW343*2KAKUNA		Balkh	Nahre Shahi	Yaka tot
1116	Farmers' field sample	Chont#1	SERI.1B*2/3/KAUZ*2/BOW//KAUZ/4/PBW343*2KAKUNA		Balkh	Nahre Shahi	Yaka tot
1117	Farmers' field sample	Chont#1	SERI.1B*2/3/KAUZ*2/BOW//KAUZ/4/PBW343*2KAKUNA		Balkh	Nahre Shahi	Yaka tot
1118	Farmers' field sample	Chont#1	SERI.1B*2/3/KAUZ*2/BOW//KAUZ/4/PBW343*2KAKUNA		Balkh	Nahre Shahi	Yaka tot
1119	Farmers' field sample	Chont#1	SERI.1B*2/3/KAUZ*2/BOW//KAUZ/4/PBW343*2KAKUNA		Balkh	Nahre Shahi	Yaka tot
1120	Farmers' field sample	Chont#1	SERI.1B*2/3/KAUZ*2/BOW//KAUZ/4/PBW343*2KAKUNA		Balkh	Nahre Shahi	Yaka tot
1121	Farmers' field sample	Chont#1	SERI.1B*2/3/KAUZ*2/BOW//KAUZ/4/PBW343*2KAKUNA		Balkh	Nahre Shahi	Yaka tot
1122	Farmers' field sample	Chont#1	SERI.1B*2/3/KAUZ*2/BOW//KAUZ/4/PBW343*2KAKUNA		Balkh	Nahre Shahi	Yaka tot
1123	Farmers' field sample	Chont#1	SERI.1B*2/3/KAUZ*2/BOW//KAUZ/4/PBW343*2KAKUNA		Balkh	Nahre Shahi	Yaka tot
1124	Farmers' field sample	Chont#1	SERI.1B*2/3/KAUZ*2/BOW//KAUZ/4/PBW343*2KAKUNA		Balkh	Nahre Shahi	Yaka tot
1125	Farmers' field sample	Chont#1	SERI.1B*2/3/KAUZ*2/BOW//KAUZ/4/PBW343*2KAKUNA		Balkh	Nahre Shahi	Qala Hejri
1126	Farmers' field sample	Chont#1	SERI.1B*2/3/KAUZ*2/BOW//KAUZ/4/PBW343*2KAKUNA		Balkh	Nahre Shahi	Qala Hejri
1127	Farmers' field sample	Chont#1	SERI.1B*2/3/KAUZ*2/BOW//KAUZ/4/PBW343*2KAKUNA		Balkh	Nahre Shahi	Qala Hejri
1128	Farmers' field sample	Chont#1	SERI.1B*2/3/KAUZ*2/BOW//KAUZ/4/PBW343*2KAKUNA		Balkh	Nahre Shahi	Qala Hejri
1129	Farmers' field sample	Chont#1	SERI.1B*2/3/KAUZ*2/BOW//KAUZ/4/PBW343*2KAKUNA		Balkh	Nahre Shahi	Qala Hejri
1130	Farmers' field sample	Chont#1	SERI.1B*2/3/KAUZ*2/BOW//KAUZ/4/PBW343*2KAKUNA		Kabul	Bagrami	Gulbota
1131	Farmers' field sample	Chont#1	SERI.1B*2/3/KAUZ*2/BOW//KAUZ/4/PBW343*2KAKUNA		Balkh	Nahre Shahi	Qala Hejri
1132	Farmers' field sample	Chont#1	SERI.1B*2/3/KAUZ*2/BOW//KAUZ/4/PBW343*2KAKUNA		Balkh	Nahre Shahi	Qala Hejri
1133	Farmers' field sample	Chont#1	SERI.1B*2/3/KAUZ*2/BOW//KAUZ/4/PBW343*2KAKUNA		Balkh	Nahre Shahi	Qala Hejri
1134	Farmers' field sample	Chont#1	SERI.1B*2/3/KAUZ*2/BOW//KAUZ/4/PBW343*2KAKUNA		Balkh	Nahre Shahi	Qala Hejri
1135	Farmers' field sample	Chont#1	SERI.1B*2/3/KAUZ*2/BOW//KAUZ/4/PBW343*2KAKUNA		Balkh	Nahre Shahi	Qala Hejri
1136	Farmers' field sample	Chont#1	SERI.1B*2/3/KAUZ*2/BOW//KAUZ/4/PBW343*2KAKUNA		Balkh	Nahre Shahi	Qala Hejri
1137	Farmers' field sample	Chont#1	SERI.1B*2/3/KAUZ*2/BOW//KAUZ/4/PBW343*2KAKUNA		Balkh	Nahre Shahi	Qala Hejri
1138	Farmers' field sample	Chont#1	SERI.1B*2/3/KAUZ*2/BOW//KAUZ/4/PBW343*2KAKUNA		Balkh	Nahre Shahi	Qala Hejri
1139	Farmers' field sample	Chont#1	SERI.1B*2/3/KAUZ*2/BOW//KAUZ/4/PBW343*2KAKUNA		Balkh	Nahre Shahi	Qala Hejri
1140	Farmers' field sample	Chont#1	SERI.1B*2/3/KAUZ*2/BOW//KAUZ/4/PBW343*2KAKUNA		Balkh	Nahre Shahi	Qala Hejri
1141	Farmers' field sample	Chont#1	SERI.1B*2/3/KAUZ*2/BOW//KAUZ/4/PBW343*2KAKUNA		Kabul	Bagrami	Kamari
1142	Farmers' field sample	Chont#1	SERI.1B*2/3/KAUZ*2/BOW//KAUZ/4/PBW343*2KAKUNA		Balkh	Nahre Shahi	Qala Hejri
1143	Farmers' field sample	Chont#1	SERI.1B*2/3/KAUZ*2/BOW//KAUZ/4/PBW343*2KAKUNA		Kabul	Bagrami	Kamari
1144	Farmers' field sample	Chont#1	SERI.1B*2/3/KAUZ*2/BOW//KAUZ/4/PBW343*2KAKUNA		Balkh	Nahre Shahi	Qala Hejri
1145	Farmers' field sample	Chont#1	SERI.1B*2/3/KAUZ*2/BOW//KAUZ/4/PBW343*2KAKUNA		Balkh	Nahre Shahi	Qala Hejri
1146	Farmers' field sample	Chont#1	SERI.1B*2/3/KAUZ*2/BOW//KAUZ/4/PBW343*2KAKUNA		Balkh	Nahre Shahi	Qala Hejri
1147	Farmers' field sample	Chont#1	SERI.1B*2/3/KAUZ*2/BOW//KAUZ/4/PBW343*2KAKUNA		Balkh	Nahre Shahi	Qala Hejri
1148	Farmers' field sample	Chont#1	SERI.1B*2/3/KAUZ*2/BOW//KAUZ/4/PBW343*2KAKUNA		Balkh	Nahre Shahi	Qala Hejri
1149	Farmers' field sample	Chont#1	SERI.1B*2/3/KAUZ*2/BOW//KAUZ/4/PBW343*2KAKUNA		Balkh	Nahre Shahi	Qala Hejri
1150	Farmers' field sample	Chont#1	SERI.1B*2/3/KAUZ*2/BOW//KAUZ/4/PBW343*2KAKUNA		Balkh	Nahre Shahi	Qala Hejri
1151	Farmers' field sample	Chont#1	SERI.1B*2/3/KAUZ*2/BOW//KAUZ/4/PBW343*2KAKUNA		Balkh	Nahre Shahi	Qala Hejri
1152	Farmers' field sample	Chont#1	SERI.1B*2/3/KAUZ*2/BOW//KAUZ/4/PBW343*2KAKUNA		Balkh	Nahre Shahi	Qala Hejri
1153	Farmers' field sample	Chont#1	SERI.1B*2/3/KAUZ*2/BOW//KAUZ/4/PBW343*2KAKUNA		Kabul	Bagrami	Gulbota
1154	Farmers' field sample	Chont#1	SERI.1B*2/3/KAUZ*2/BOW//KAUZ/4/PBW343*2KAKUNA		Kabul	Bagrami	Gulbota
1155	Farmers' field sample	Chont#1	SERI.1B*2/3/KAUZ*2/BOW//KAUZ/4/PBW343*2KAKUNA		Kabul	Bagrami	Kamari
1156	Farmers' field sample	Chont#1	SERI.1B*2/3/KAUZ*2/BOW//KAUZ/4/PBW343*2KAKUNA		Kabul	Bagrami	Kamari
1157	Farmers' field sample	Chont#1	SERI.1B*2/3/KAUZ*2/BOW//KAUZ/4/PBW343*2KAKUNA		Kabul	Bagrami	Gulbota
1158	Farmers' field sample	Chont#1	SERI.1B*2/3/KAUZ*2/BOW//KAUZ/4/PBW343*2KAKUNA		Kabul	Bagrami	Kamari
1159	Farmers' field sample	Chont#1	SERI.1B*2/3/KAUZ*2/BOW//KAUZ/4/PBW343*2KAKUNA		Kabul	Bagrami	Kamari
1160	Farmers' field sample	Chont#1	SERI.1B*2/3/KAUZ*2/BOW//KAUZ/4/PBW343*2KAKUNA		Kabul	Bagrami	Kamari
1161	Farmers' field sample	Chont#1	SERI.1B*2/3/KAUZ*2/BOW//KAUZ/4/PBW343*2KAKUNA		Kabul	Bagrami	Qalai Ahmad Khan
1162	Farmers' field sample	Chont#1	SERI.1B*2/3/KAUZ*2/BOW//KAUZ/4/PBW343*2KAKUNA		Kabul	Bagrami	Qalai Ahmad Khan
1163	Farmers' field sample	Chont#1	SERI.1B*2/3/KAUZ*2/BOW//KAUZ/4/PBW343*2KAKUNA		Kabul	Bagrami	Qalai Ahmad Khan
1164	Farmers' field sample	Chont#1	SERI.1B*2/3/KAUZ*2/BOW//KAUZ/4/PBW343*2KAKUNA		Kabul	Bagrami	Qalai Ahmad Khan
1165	Farmers' field sample	Chont#1	SERI.1B*2/3/KAUZ*2/BOW//KAUZ/4/PBW343*2KAKUNA		Kabul	Bagrami	Qalai Ahmad Khan
1166	Farmers' field sample	Chont#1	SERI.1B*2/3/KAUZ*2/BOW//KAUZ/4/PBW343*2KAKUNA		Kabul	Bagrami	Qalai Ahmad Khan
1167	Farmers' field sample	Chont#1	SERI.1B*2/3/KAUZ*2/BOW//KAUZ/4/PBW343*2KAKUNA		Kabul	Bagrami	Qalai Ahmad Khan
1168	Farmers' field sample	Chont#1	SERI.1B*2/3/KAUZ*2/BOW//KAUZ/4/PBW343*2KAKUNA		Kabul	Bagrami	Qalai Ahmad Khan
1169	Farmers' field sample	Chont#1	SERI.1B*2/3/KAUZ*2/BOW//KAUZ/4/PBW343*2KAKUNA		Kabul	Bagrami	Gulbota
1170	Farmers' field sample	Chont#1	SERI.1B*2/3/KAUZ*2/BOW//KAUZ/4/PBW343*2KAKUNA		Kabul	Bagrami	Kamari
1171	Farmers' field sample	Chont#1	SERI.1B*2/3/KAUZ*2/BOW//KAUZ/4/PBW343*2KAKUNA		Kabul	Bagrami	Qalai Ahmad Khan
1172	Farmers' field sample	Chont#1	SERI.1B*2/3/KAUZ*2/BOW//KAUZ/4/PBW343*2KAKUNA		Kabul	Bagrami	Qalai Ahmad Khan
1173	Farmers' field sample	Chont#1	SERI.1B*2/3/KAUZ*2/BOW//KAUZ/4/PBW343*2KAKUNA		Kabul	Bagrami	Qalai Ahmad Khan
1174	Farmers' field sample	Chont#1	SERI.1B*2/3/KAUZ*2/BOW//KAUZ/4/PBW343*2KAKUNA		Kabul	Bagrami	Qalai Ahmad Khan
1175	Farmers' field sample	Chont#1	SERI.1B*2/3/KAUZ*2/BOW//KAUZ/4/PBW343*2KAKUNA		Kabul	Bagrami	Qalai Ahmad Khan
1176	Farmers' field sample	Chont#1	SERI.1B*2/3/KAUZ*2/BOW//KAUZ/4/PBW343*2KAKUNA		Kabul	Bagrami	Qalai Ahmad Khan
1177	Farmers' field sample	Chont#1	SERI.1B*2/3/KAUZ*2/BOW//KAUZ/4/PBW343*2KAKUNA		Kabul	Bagrami	Qalai Ahmad Khan
1178	Farmers' field sample	Chont#1	SERI.1B*2/3/KAUZ*2/BOW//KAUZ/4/PBW343*2KAKUNA		Kabul	Bagrami	Gulbota
1179	Farmers' field sample	Chont#1	SERI.1B*2/3/KAUZ*2/BOW//KAUZ/4/PBW343*2KAKUNA		Kabul	Bagrami	Qalai Ahmad Khan
1180	Farmers' field sample	Chont#1	SERI.1B*2/3/KAUZ*2/BOW//KAUZ/4/PBW343*2KAKUNA		Kabul	Bagrami	Qalai Ahmad Khan
1181	Farmers' field sample	Chont#1	SERI.1B*2/3/KAUZ*2/BOW//KAUZ/4/PBW343*2KAKUNA		Kabul	Bagrami	Qalai Ahmad Khan
1182	Farmers' field sample	Chont#1	SERI.1B*2/3/KAUZ*2/BOW//KAUZ/4/PBW343*2KAKUNA		Kabul	Bagrami	Qalai Ahmad Khan
1183	Farmers' field sample	Chont#1	SERI.1B*2/3/KAUZ*2/BOW//KAUZ/4/PBW343*2KAKUNA		Kabul	Bagrami	Qalai Ahmad Khan
1184	Farmers' field sample	Chont#1	SERI.1B*2/3/KAUZ*2/BOW//KAUZ/4/PBW343*2KAKUNA		Kabul	Bagrami	Qalai Ahmad Khan
1185	Farmers' field sample	Chont#1	SERI.1B*2/3/KAUZ*2/BOW//KAUZ/4/PBW343*2KAKUNA		Kabul	Bagrami	Shina
1186	Farmers' field sample	Chont#1	SERI.1B*2/3/KAUZ*2/BOW//KAUZ/4/PBW343*2KAKUNA		Kabul	Bagrami	Shina
1187	Farmers' field sample	Chont#1	SERI.1B*2/3/KAUZ*2/BOW//KAUZ/4/PBW343*2KAKUNA		Kabul	Bagrami	Shina
1188	Farmers' field sample	Chont#1	SERI.1B*2/3/KAUZ*2/BOW//KAUZ/4/PBW343*2KAKUNA		Kabul	Bagrami	Gulbota
1189	Farmers' field sample	Chont#1	SERI.1B*2/3/KAUZ*2/BOW//KAUZ/4/PBW343*2KAKUNA		Kabul	Bagrami	Shina
1190	Farmers' field sample	Chont#1	SERI.1B*2/3/KAUZ*2/BOW//KAUZ/4/PBW343*2KAKUNA		Kabul	Bagrami	Shina
1191	Farmers' field sample	Chont#1	SERI.1B*2/3/KAUZ*2/BOW//KAUZ/4/PBW343*2KAKUNA		Kabul	Bagrami	Shina
1192	Farmers' field sample	Chont#1	SERI.1B*2/3/KAUZ*2/BOW//KAUZ/4/PBW343*2KAKUNA		Kabul	Bagrami	Shina
1193	Farmers' field sample	Chont#1	SERI.1B*2/3/KAUZ*2/BOW//KAUZ/4/PBW343*2KAKUNA		Kabul	Bagrami	Shina
1194	technical replicate	Chont#1	SERI.1B*2/3/KAUZ*2/BOW//KAUZ/4/PBW343*2KAKUNA		Kabul	Bagrami	Shina
1195	technical replicate	Chont#1	SERI.1B*2/3/KAUZ*2/BOW//KAUZ/4/PBW343*2KAKUNA		Kabul	Bagrami	Shina
1196	Farmers' field sample	Chont#1	SERI.1B*2/3/KAUZ*2/BOW//KAUZ/4/PBW343*2KAKUNA		Kabul	Bagrami	Shina
1197	Farmers' field sample	Chont#1	SERI.1B*2/3/KAUZ*2/BOW//KAUZ/4/PBW343*2KAKUNA		Kabul	Bagrami	Shina
1198	Farmers' field sample	Chont#1	SERI.1B*2/3/KAUZ*2/BOW//KAUZ/4/PBW343*2KAKUNA		Kabul	Bagrami	Shina
1199	Farmers' field sample	Chont#1	SERI.1B*2/3/KAUZ*2/BOW//KAUZ/4/PBW343*2KAKUNA		Kabul	Bagrami	Shina
1200	Farmers' field sample	Chont#1	SERI.1B*2/3/KAUZ*2/BOW//KAUZ/4/PBW343*2KAKUNA		Kabul	Bagrami	Shina
1201	Farmers' field sample	Chont#1	SERI.1B*2/3/KAUZ*2/BOW//KAUZ/4/PBW343*2KAKUNA		Kabul	Bagrami	Alokhil
1202	Farmers' field sample	Chont#1	SERI.1B*2/3/KAUZ*2/BOW//KAUZ/4/PBW343*2KAKUNA		Kabul	Bagrami	Alokhil
1203	Farmers' field sample	Chont#1	SERI.1B*2/3/KAUZ*2/BOW//KAUZ/4/PBW343*2KAKUNA		Kabul	Bagrami	Gulbota
1204	Farmers' field sample	Chonte#1	SERI.1B*2/3/KAUZ*2/BOW//KAUZ/4/PBW343*2KAKUNA		Herat	Gozara	Khoja Shahab
1205	Farmers' field sample	Chonte#1	SERI.1B*2/3/KAUZ*2/BOW//KAUZ/4/PBW343*2KAKUNA		Herat	Gozara	Qalai Mirgol
1206	Farmers' field sample	Chonte#1	SERI.1B*2/3/KAUZ*2/BOW//KAUZ/4/PBW343*2KAKUNA		Herat	Gozara	Qalai Mirgol
1207	Farmers' field sample	Chonte#1	SERI.1B*2/3/KAUZ*2/BOW//KAUZ/4/PBW343*2KAKUNA		Herat	Gozara	Mahal dasht
1208	Farmers' field sample	Chonte#1	SERI.1B*2/3/KAUZ*2/BOW//KAUZ/4/PBW343*2KAKUNA		Herat	Gozara	Mahal dasht
1209	Farmers' field sample	Chonte#1	SERI.1B*2/3/KAUZ*2/BOW//KAUZ/4/PBW343*2KAKUNA		Herat	Gozara	Mahal dasht
1210	Farmers' field sample	Chonte#1	SERI.1B*2/3/KAUZ*2/BOW//KAUZ/4/PBW343*2KAKUNA		Herat	Gozara	Mahal dasht
1211	Farmers' field sample	Chonte#1#1	SERI.1B*2/3/KAUZ*2/BOW//KAUZ/4/PBW343*2KAKUNA		Nangarhar	Surkh Rod	Naghrak
1212	Farmers' field sample	Chonte#1#1	SERI.1B*2/3/KAUZ*2/BOW//KAUZ/4/PBW343*2KAKUNA		Nangarhar	Surkh Rod	Naghrak
1213	Farmers' field sample	Chonte#1#1	SERI.1B*2/3/KAUZ*2/BOW//KAUZ/4/PBW343*2KAKUNA		Nangarhar	Surkh Rod	Naghrak
1214	Farmers' field sample	Chonte#1#1	SERI.1B*2/3/KAUZ*2/BOW//KAUZ/4/PBW343*2KAKUNA		Nangarhar	Surkh Rod	Naghrak
1215	Farmers' field sample	Chonte#1#1	SERI.1B*2/3/KAUZ*2/BOW//KAUZ/4/PBW343*2KAKUNA		Nangarhar	Surkh Rod	Naghrak
1216	Farmers' field sample	Chonte#1#1	SERI.1B*2/3/KAUZ*2/BOW//KAUZ/4/PBW343*2KAKUNA		Nangarhar	Surkh Rod	Naghrak
1217	Farmers' field sample	Chonte#1#1	SERI.1B*2/3/KAUZ*2/BOW//KAUZ/4/PBW343*2KAKUNA		Nangarhar	Surkh Rod	Naghrak
1218	Farmers' field sample	Chonte#1#1	SERI.1B*2/3/KAUZ*2/BOW//KAUZ/4/PBW343*2KAKUNA		Nangarhar	Surkh Rod	Naghrak
1219	Farmers' field sample	Chonte#1#1	SERI.1B*2/3/KAUZ*2/BOW//KAUZ/4/PBW343*2KAKUNA		Nangarhar	Surkh Rod	Naghrak
1220	Farmers' field sample	Chonte#1#1	SERI.1B*2/3/KAUZ*2/BOW//KAUZ/4/PBW343*2KAKUNA		Nangarhar	Surkh Rod	Amarkhil
1221	Farmers' field sample	Chonte#1#1	SERI.1B*2/3/KAUZ*2/BOW//KAUZ/4/PBW343*2KAKUNA		Nangarhar	Surkh Rod	Naghrak
1222	Farmers' field sample	Chonte#1#1	SERI.1B*2/3/KAUZ*2/BOW//KAUZ/4/PBW343*2KAKUNA		Nangarhar	Surkh Rod	Naghrak
1223	Farmers' field sample	Chonte#1#1	SERI.1B*2/3/KAUZ*2/BOW//KAUZ/4/PBW343*2KAKUNA		Nangarhar	Surkh Rod	Naghrak
1224	Farmers' field sample	Chonte#1#1	SERI.1B*2/3/KAUZ*2/BOW//KAUZ/4/PBW343*2KAKUNA		Nangarhar	Surkh Rod	Sabz Abad
1225	Farmers' field sample	Chonte#1#1	SERI.1B*2/3/KAUZ*2/BOW//KAUZ/4/PBW343*2KAKUNA		Nangarhar	Surkh Rod	Sabz Abad
1226	Farmers' field sample	Chonte#1#1	SERI.1B*2/3/KAUZ*2/BOW//KAUZ/4/PBW343*2KAKUNA		Nangarhar	Surkh Rod	Sabz Abad
1227	Farmers' field sample	Chonte#1#1	SERI.1B*2/3/KAUZ*2/BOW//KAUZ/4/PBW343*2KAKUNA		Nangarhar	Surkh Rod	Sabz Abad
1228	Farmers' field sample	Chonte#1#1	SERI.1B*2/3/KAUZ*2/BOW//KAUZ/4/PBW343*2KAKUNA		Nangarhar	Surkh Rod	Sabz Abad
1229	Farmers' field sample	Chonte#1#1	SERI.1B*2/3/KAUZ*2/BOW//KAUZ/4/PBW343*2KAKUNA		Nangarhar	Surkh Rod	Sabz Abad
1230	Farmers' field sample	Chonte#1#1	SERI.1B*2/3/KAUZ*2/BOW//KAUZ/4/PBW343*2KAKUNA		Nangarhar	Surkh Rod	Sabz Abad
1231	Farmers' field sample	Chonte#1#1	SERI.1B*2/3/KAUZ*2/BOW//KAUZ/4/PBW343*2KAKUNA		Nangarhar	Surkh Rod	Sabz Abad
1232	Farmers' field sample	Chonte#1#1	SERI.1B*2/3/KAUZ*2/BOW//KAUZ/4/PBW343*2KAKUNA		Nangarhar	Surkh Rod	Sabz Abad
1233	technical replicate	Chonte#1#1	SERI.1B*2/3/KAUZ*2/BOW//KAUZ/4/PBW343*2KAKUNA		Nangarhar	Surkh Rod	Sabz Abad
1234	technical replicate	Chonte#1#1	SERI.1B*2/3/KAUZ*2/BOW//KAUZ/4/PBW343*2KAKUNA		Nangarhar	Surkh Rod	Sabz Abad
1235	Farmers' field sample	Chonte#1#1	SERI.1B*2/3/KAUZ*2/BOW//KAUZ/4/PBW343*2KAKUNA		Nangarhar	Surkh Rod	Sabz Abad
1236	Farmers' field sample	Chonte#1#1	SERI.1B*2/3/KAUZ*2/BOW//KAUZ/4/PBW343*2KAKUNA		Nangarhar	Surkh Rod	Sabz Abad
1237	Farmers' field sample	Chonte#1#1	SERI.1B*2/3/KAUZ*2/BOW//KAUZ/4/PBW343*2KAKUNA		Nangarhar	Surkh Rod	Amarkhil
1238	Farmers' field sample	Chonte#1#1	SERI.1B*2/3/KAUZ*2/BOW//KAUZ/4/PBW343*2KAKUNA		Nangarhar	Surkh Rod	Amarkhil
1239	Farmers' field sample	Chonte#1#1	SERI.1B*2/3/KAUZ*2/BOW//KAUZ/4/PBW343*2KAKUNA		Nangarhar	Surkh Rod	Amarkhil
1240	Farmers' field sample	Chonte#1#1	SERI.1B*2/3/KAUZ*2/BOW//KAUZ/4/PBW343*2KAKUNA		Nangarhar	Surkh Rod	Amarkhil
1241	Farmers' field sample	Chonte#1#1	SERI.1B*2/3/KAUZ*2/BOW//KAUZ/4/PBW343*2KAKUNA		Nangarhar	Surkh Rod	Amarkhil
1242	Farmers' field sample	Chonte#1#1	SERI.1B*2/3/KAUZ*2/BOW//KAUZ/4/PBW343*2KAKUNA		Nangarhar	Surkh Rod	Amarkhil
1243	Farmers' field sample	Chonte#1#1	SERI.1B*2/3/KAUZ*2/BOW//KAUZ/4/PBW343*2KAKUNA		Nangarhar	Surkh Rod	Amarkhil
1244	Farmers' field sample	Chonte#1#1	SERI.1B*2/3/KAUZ*2/BOW//KAUZ/4/PBW343*2KAKUNA		Nangarhar	Surkh Rod	Amarkhil
1245	Farmers' field sample	Chonte#1#1	SERI.1B*2/3/KAUZ*2/BOW//KAUZ/4/PBW343*2KAKUNA		Nangarhar	Surkh Rod	Amarkhil
1246	Farmers' field sample	Chonte#1#1	SERI.1B*2/3/KAUZ*2/BOW//KAUZ/4/PBW343*2KAKUNA		Nangarhar	Surkh Rod	Amarkhil
1247	Farmers' field sample	Chonte#1#1	SERI.1B*2/3/KAUZ*2/BOW//KAUZ/4/PBW343*2KAKUNA		Nangarhar	Surkh Rod	Amarkhil
1248	Farmers' field sample	Chonte#1#1	SERI.1B*2/3/KAUZ*2/BOW//KAUZ/4/PBW343*2KAKUNA		Nangarhar	Surkh Rod	Amarkhil
1249	Farmers' field sample	Chonte#1#1	SERI.1B*2/3/KAUZ*2/BOW//KAUZ/4/PBW343*2KAKUNA		Nangarhar	Surkh Rod	Bagrami
1250	Farmers' field sample	Chonte#1#1	SERI.1B*2/3/KAUZ*2/BOW//KAUZ/4/PBW343*2KAKUNA		Nangarhar	Surkh Rod	Bagrami
1251	Farmers' field sample	Chonte#1#1	SERI.1B*2/3/KAUZ*2/BOW//KAUZ/4/PBW343*2KAKUNA		Nangarhar	Surkh Rod	Bagrami
1252	Farmers' field sample	Chonte#1#1	SERI.1B*2/3/KAUZ*2/BOW//KAUZ/4/PBW343*2KAKUNA		Nangarhar	Surkh Rod	Bagrami
1253	Farmers' field sample	Chonte#1#1	SERI.1B*2/3/KAUZ*2/BOW//KAUZ/4/PBW343*2KAKUNA		Nangarhar	Surkh Rod	Bagrami
1254	Farmers' field sample	Chonte#1#1	SERI.1B*2/3/KAUZ*2/BOW//KAUZ/4/PBW343*2KAKUNA		Nangarhar	Surkh Rod	Bagrami
1255	Farmers' field sample	Chonte#1#1	SERI.1B*2/3/KAUZ*2/BOW//KAUZ/4/PBW343*2KAKUNA		Nangarhar	Surkh Rod	Bagrami
1256	Farmers' field sample	Chonte#1#1	SERI.1B*2/3/KAUZ*2/BOW//KAUZ/4/PBW343*2KAKUNA		Nangarhar	Surkh Rod	Bagrami
1257	Farmers' field sample	Chonte#1#1	SERI.1B*2/3/KAUZ*2/BOW//KAUZ/4/PBW343*2KAKUNA		Nangarhar	Surkh Rod	Bagrami
1258	Farmers' field sample	Chonte#1#1	SERI.1B*2/3/KAUZ*2/BOW//KAUZ/4/PBW343*2KAKUNA		Nangarhar	Surkh Rod	Bagrami
1259	Farmers' field sample	Chonte#1#1	SERI.1B*2/3/KAUZ*2/BOW//KAUZ/4/PBW343*2KAKUNA		Nangarhar	Surkh Rod	Bagrami
1260	Farmers' field sample	Chonte#1#1	SERI.1B*2/3/KAUZ*2/BOW//KAUZ/4/PBW343*2KAKUNA		Nangarhar	Surkh Rod	Bagrami
1261	Farmers' field sample	Chonte#1#1	SERI.1B*2/3/KAUZ*2/BOW//KAUZ/4/PBW343*2KAKUNA		Nangarhar	Surkh Rod	Nazarabad
1262	Farmers' field sample	Chonte#1#1	SERI.1B*2/3/KAUZ*2/BOW//KAUZ/4/PBW343*2KAKUNA		Nangarhar	Surkh Rod	Nazarabad
1263	Farmers' field sample	Chonte#1#1	SERI.1B*2/3/KAUZ*2/BOW//KAUZ/4/PBW343*2KAKUNA		Nangarhar	Surkh Rod	Nazarabad
1264	Farmers' field sample	Chonte#1#1	SERI.1B*2/3/KAUZ*2/BOW//KAUZ/4/PBW343*2KAKUNA		Nangarhar	Surkh Rod	Nazarabad
1265	Farmers' field sample	Chonte#1#1	SERI.1B*2/3/KAUZ*2/BOW//KAUZ/4/PBW343*2KAKUNA		Nangarhar	Surkh Rod	Nazarabad
1266	Farmers' field sample	Chonte#1#1	SERI.1B*2/3/KAUZ*2/BOW//KAUZ/4/PBW343*2KAKUNA		Nangarhar	Surkh Rod	Nazarabad
1267	Farmers' field sample	Chonte#1#1	SERI.1B*2/3/KAUZ*2/BOW//KAUZ/4/PBW343*2KAKUNA		Nangarhar	Surkh Rod	Nazarabad
1268	Farmers' field sample	Chonte#1#1	SERI.1B*2/3/KAUZ*2/BOW//KAUZ/4/PBW343*2KAKUNA		Nangarhar	Surkh Rod	Nazarabad
1269	Farmers' field sample	Chonte#1#1	SERI.1B*2/3/KAUZ*2/BOW//KAUZ/4/PBW343*2KAKUNA		Nangarhar	Surkh Rod	Nazarabad
1270	Farmers' field sample	Chonte#1#1	SERI.1B*2/3/KAUZ*2/BOW//KAUZ/4/PBW343*2KAKUNA		Nangarhar	Surkh Rod	Nazarabad
1271	Farmers' field sample	Chonte#1#1	SERI.1B*2/3/KAUZ*2/BOW//KAUZ/4/PBW343*2KAKUNA		Nangarhar	Surkh Rod	Nazarabad
1272	Farmers' field sample	Chonte#1#1	SERI.1B*2/3/KAUZ*2/BOW//KAUZ/4/PBW343*2KAKUNA		Nangarhar	Surkh Rod	Nazarabad
1273	Farmers' field sample	Chonte#1#1	SERI.1B*2/3/KAUZ*2/BOW//KAUZ/4/PBW343*2KAKUNA		Nangarhar	Surkh Rod	Naghrak
1274	Farmers' field sample	Chonte#1#1	SERI.1B*2/3/KAUZ*2/BOW//KAUZ/4/PBW343*2KAKUNA		Nangarhar	Surkh Rod	Naghrak
1275	Farmers' field sample	Chonte#1#1	SERI.1B*2/3/KAUZ*2/BOW//KAUZ/4/PBW343*2KAKUNA		Nangarhar	Surkh Rod	Naghrak
1276	Farmers' field sample	Chonte#1#1	SERI.1B*2/3/KAUZ*2/BOW//KAUZ/4/PBW343*2KAKUNA		Nangarhar	Surkh Rod	Naghrak
1277	Farmers' field sample	Chonte#1#1	SERI.1B*2/3/KAUZ*2/BOW//KAUZ/4/PBW343*2KAKUNA		Nangarhar	Surkh Rod	Naghrak
1278	Farmers' field sample	Chonte#1#1	SERI.1B*2/3/KAUZ*2/BOW//KAUZ/4/PBW343*2KAKUNA		Nangarhar	Surkh Rod	Sabz Abad
1279	Farmers' field sample	Chonte#1#1	SERI.1B*2/3/KAUZ*2/BOW//KAUZ/4/PBW343*2KAKUNA		Nangarhar	Surkh Rod	Sabz Abad
1280	Farmers' field sample	Chonte#1#1	SERI.1B*2/3/KAUZ*2/BOW//KAUZ/4/PBW343*2KAKUNA		Nangarhar	Surkh Rod	Sabz Abad
1281	Farmers' field sample	Chonte#1#1	SERI.1B*2/3/KAUZ*2/BOW//KAUZ/4/PBW343*2KAKUNA		Nangarhar	Surkh Rod	Sabz Abad
1282	Farmers' field sample	Chonte#1#1	SERI.1B*2/3/KAUZ*2/BOW//KAUZ/4/PBW343*2KAKUNA		Nangarhar	Surkh Rod	Sabz Abad
1283	Farmers' field sample	Chonte#1#1	SERI.1B*2/3/KAUZ*2/BOW//KAUZ/4/PBW343*2KAKUNA		Nangarhar	Surkh Rod	Amarkhil
1284	Farmers' field sample	Chonte#1#1	SERI.1B*2/3/KAUZ*2/BOW//KAUZ/4/PBW343*2KAKUNA		Nangarhar	Surkh Rod	Amarkhil
1285	Farmers' field sample	Chonte#1#1	SERI.1B*2/3/KAUZ*2/BOW//KAUZ/4/PBW343*2KAKUNA		Nangarhar	Surkh Rod	Amarkhil
1286	Farmers' field sample	Chonte#1#1	SERI.1B*2/3/KAUZ*2/BOW//KAUZ/4/PBW343*2KAKUNA		Nangarhar	Surkh Rod	Amarkhil
1287	Farmers' field sample	Chonte#1#1	SERI.1B*2/3/KAUZ*2/BOW//KAUZ/4/PBW343*2KAKUNA		Nangarhar	Surkh Rod	Bagrami
1288	Farmers' field sample	Chonte#1#1	SERI.1B*2/3/KAUZ*2/BOW//KAUZ/4/PBW343*2KAKUNA		Nangarhar	Surkh Rod	Bagrami
1289	Farmers' field sample	Chonte#1#1	SERI.1B*2/3/KAUZ*2/BOW//KAUZ/4/PBW343*2KAKUNA		Nangarhar	Surkh Rod	Nazarabad
1290	Farmers' field sample	Chonte#1#1	SERI.1B*2/3/KAUZ*2/BOW//KAUZ/4/PBW343*2KAKUNA		Nangarhar	Surkh Rod	Nazarabad
1291	technical replicate	Chonte#1#1	SERI.1B*2/3/KAUZ*2/BOW//KAUZ/4/PBW343*2KAKUNA		Nangarhar	Surkh Rod	Nazarabad
1292	technical replicate	Chonte#1#1	SERI.1B*2/3/KAUZ*2/BOW//KAUZ/4/PBW343*2KAKUNA		Nangarhar	Surkh Rod	Nazarabad
1293	Farmers' field sample	Chonte#1#1	SERI.1B*2/3/KAUZ*2/BOW//KAUZ/4/PBW343*2KAKUNA		Nangarhar	Surkh Rod	Naghrak
1294	Farmers' field sample	Dorokhshan	CNDO/R143/ENTE/MEXI_2/3/…		Herat	Gozara	Qasr Yahya
1295	Farmers' field sample	Dorokhshan	CNDO/R143/ENTE/MEXI_2/3/…		Herat	Gozara	Shokor Khani
1296	Farmers' field sample	Dorokhshan	CNDO/R143/ENTE/MEXI_2/3/…		Herat	Gozara	Qalai Mirgol
1297	Farmers' field sample	Dorokhshan	CNDO/R143/ENTE/MEXI_2/3/…		Herat	Gozara	Qalai Mirgol
1298	Farmers' field sample	Dorokhshan	CNDO/R143/ENTE/MEXI_2/3/…		Herat	Gozara	Qalai Mirgol
1299	Farmers' field sample	Dorokhshan	CNDO/R143/ENTE/MEXI_2/3/…		Herat	Gozara	Qalai Mirgol
1300	Farmers' field sample	Dorokhshan	CNDO/R143/ENTE/MEXI_2/3/…		Herat	Gozara	Qalai Mirgol
1301	Farmers' field sample	Dorokhshan	CNDO/R143/ENTE/MEXI_2/3/…		Herat	Gozara	Qalai Mirgol
1302	Farmers' field sample	Dorokhshan	CNDO/R143/ENTE/MEXI_2/3/…		Herat	Gozara	Qalai Mirgol
1303	Farmers' field sample	Dorokhshan	CNDO/R143/ENTE/MEXI_2/3/…		Herat	Gozara	Qalai Mirgol
1304	Farmers' field sample	Dorokhshan	CNDO/R143/ENTE/MEXI_2/3/…		Herat	Gozara	Mahal dasht
1305	Farmers' field sample	Dorokhshan	CNDO/R143/ENTE/MEXI_2/3/…		Herat	Gozara	Mahal dasht
1306	Farmers' field sample	Dorokhshan	CNDO/R143/ENTE/MEXI_2/3/…		Herat	Gozara	Mahal dasht
1307	Farmers' field sample	Dorokhshan	CNDO/R143/ENTE/MEXI_2/3/…		Herat	Gozara	Mahal dasht
1308	Farmers' field sample	Dorokhshan	CNDO/R143/ENTE/MEXI_2/3/…		Herat	Gozara	Mahal dasht
1309	Farmers' field sample	Dorokhshan	CNDO/R143/ENTE/MEXI_2/3/…		Herat	Gozara	Mahal dasht
1310	Farmers' field sample	Dorokhshan	CNDO/R143/ENTE/MEXI_2/3/…		Herat	Gozara	Khoja Shahab
1311	Farmers' field sample	Dorokhshan	CNDO/R143/ENTE/MEXI_2/3/…		Herat	Gozara	Khoja Shahab
1312	Farmers' field sample	Ghori-96	GHORI-96		Balkh	Nahre Shahi	Langar Khana
1313	Farmers' field sample	Ghori-96	GHORI-96		Balkh	Nahre Shahi	Langar Khana
1314	Farmers' field sample	Ghori-96	GHORI-96		Balkh	Nahre Shahi	Langar Khana
1315	Farmers' field sample	Gul96	ID8009994.W./VEE 2WMOWM-OSE-1YC-OYC		Herat	Gozara	Qasr Yahya
1316	Farmers' field sample	Gul96	ID8009994.W./VEE 2WMOWM-OSE-1YC-OYC		Herat	Gozara	Qasr Yahya
1317	Farmers' field sample	Gul96	ID8009994.W./VEE 2WMOWM-OSE-1YC-OYC		Herat	Gozara	Qasr Yahya
1318	Farmers' field sample	Gul96	ID8009994.W./VEE 2WMOWM-OSE-1YC-OYC		Herat	Gozara	Qasr Yahya
1319	Farmers' field sample	Gul96	ID8009994.W./VEE 2WMOWM-OSE-1YC-OYC		Herat	Gozara	Shokor Khani
1320	Farmers' field sample	Gul96	ID8009994.W./VEE 2WMOWM-OSE-1YC-OYC		Herat	Gozara	Shokor Khani
1321	Farmers' field sample	Gul96	ID8009994.W./VEE 2WMOWM-OSE-1YC-OYC		Herat	Gozara	Khoja Shahab
1322	Farmers' field sample	Gul96	ID8009994.W./VEE 2WMOWM-OSE-1YC-OYC		Herat	Gozara	Shokor Khani
1323	Farmers' field sample	Gul96	ID8009994.W./VEE 2WMOWM-OSE-1YC-OYC		Herat	Gozara	Qalai Mirgol
1324	Farmers' field sample	Gul96	ID8009994.W./VEE 2WMOWM-OSE-1YC-OYC		Herat	Gozara	Qalai Mirgol
1325	Farmers' field sample	Gul96	ID8009994.W./VEE 2WMOWM-OSE-1YC-OYC		Herat	Gozara	Qalai Mirgol
1326	Farmers' field sample	Gul96	ID8009994.W./VEE 2WMOWM-OSE-1YC-OYC		Herat	Gozara	Qalai Mirgol
1327	Farmers' field sample	Gul-96	GUL-96		Kabul	Bagrami	Noborja
1328	Farmers' field sample	Gul-96	GUL-96		Kabul	Bagrami	Noborja
1329	Farmers' field sample	Gul-96	GUL-96		Kabul	Bagrami	Noborja
1330	Farmers' field sample	Gul-96	GUL-96		Kabul	Bagrami	Noborja
1331	Farmers' field sample	Gul-96	GUL-96		Kabul	Bagrami	Noborja
1332	Farmers' field sample	Gul-96	GUL-96		Kabul	Bagrami	Noborja
1333	Farmers' field sample	Gul-96	GUL-96		Kabul	Bagrami	Noborja
1334	Farmers' field sample	Gul-96	GUL-96		Kabul	Bagrami	Noborja
1335	Farmers' field sample	Gul-96	GUL-96		Kabul	Bagrami	Gulbota
1336	Farmers' field sample	Gul-96	GUL-96		Kabul	Bagrami	Noborja
1337	Farmers' field sample	Gul-96	GUL-96		Kabul	Bagrami	Gulbota
1338	Farmers' field sample	Gul-96	GUL-96		Kabul	Bagrami	Gulbota
1339	Farmers' field sample	Gul-96	GUL-96		Kabul	Bagrami	Gulbota
1340	Farmers' field sample	Gul-96	GUL-96		Kabul	Bagrami	Gulbota
1341	technical replicate	Gul-96	GUL-96		Kabul	Bagrami	Gulbota
1342	technical replicate	Gul-96	GUL-96		Kabul	Bagrami	Gulbota
1343	Farmers' field sample	Gul-96	GUL-96		Kabul	Bagrami	Gulbota
1344	Farmers' field sample	Gul-96	GUL-96		Kabul	Bagrami	Gulbota
1345	Farmers' field sample	Gul-96	GUL-96		Kabul	Bagrami	Kamari
1346	Farmers' field sample	Gul-96	GUL-96		Kabul	Bagrami	Kamari
1347	Farmers' field sample	Gul-96	GUL-96		Kabul	Bagrami	Kamari
1348	Farmers' field sample	Gul-96	GUL-96		Kabul	Bagrami	Kamari
1349	Farmers' field sample	Gul-96	GUL-96		Kabul	Bagrami	Kamari
1350	Farmers' field sample	Gul-96	GUL-96		Kabul	Bagrami	Kamari
1351	Farmers' field sample	Gul-96	GUL-96		Kabul	Bagrami	Kamari
1352	Farmers' field sample	Gul-96	GUL-96		Kabul	Bagrami	Kamari
1353	technical replicate	Gul-96	GUL-96		Kabul	Bagrami	Kamari
1354	technical replicate	Gul-96	GUL-96		Kabul	Bagrami	Kamari
1355	Farmers' field sample	Gul-96	GUL-96		Kabul	Bagrami	Kamari
1356	Farmers' field sample	Gul-96	GUL-96		Kabul	Bagrami	Kamari
1357	Farmers' field sample	Gul-96	GUL-96		Kabul	Bagrami	Gulbota
1358	Farmers' field sample	Gul-96	GUL-96		Kabul	Bagrami	Shina
1359	Farmers' field sample	Gul-96	GUL-96		Kabul	Bagrami	Gulbota
1360	Farmers' field sample	Gul-96	GUL-96		Kabul	Bagrami	Shina
1361	Farmers' field sample	Gul-96	GUL-96		Kabul	Bagrami	Alokhil
1362	Farmers' field sample	Gul-96	GUL-96		Kabul	Bagrami	Alokhil
1363	Farmers' field sample	HD 2285	HD 2285		Herat	Gozara	Qasr Yahya
1364	Farmers' field sample	HD 2285	HD 2285		Herat	Gozara	Mahal dasht
1365	Farmers' field sample	HD 2285	HD 2285		Herat	Gozara	Qasr Yahya
1366	Farmers' field sample	HD 2285	HD 2285		Herat	Gozara	Shokor Khani
1367	Farmers' field sample	HD 2285	HD 2285		Herat	Gozara	Qalai Mirgol
1368	Farmers' field sample	Herat-99			Herat	Gozara	Qasr Yahya
1369	Farmers' field sample	Herat-99			Herat	Gozara	Shokor Khani
1370	Farmers' field sample	Herat-99			Herat	Gozara	Mahal dasht
1371	Farmers' field sample	Herat-99			Herat	Gozara	Mahal dasht
1372	Farmers' field sample	Herat-99			Herat	Gozara	Khoja Shahab
1373	Farmers' field sample	Herat-99			Herat	Gozara	Khoja Shahab
1374	Farmers' field sample	kabir iran	UNKNOWN		Herat	Gozara	Mahal dasht
1375	Farmers' field sample	kabir iran	UNKNOWN		Herat	Gozara	Khoja Shahab
1376	Farmers' field sample	kabir iran	UNKNOWN		Herat	Gozara	Khoja Shahab
1377	Farmers' field sample	Kunduzi	Unknown		Balkh	Nahre Shahi	Langar Khana
1378	Farmers' field sample	Kunduzi	Unknown		Balkh	Nahre Shahi	Langar Khana
1379	Farmers' field sample	Kunduzi	Unknown		Balkh	Nahre Shahi	Langar Khana
1380	Farmers' field sample	Kunduzi	Unknown		Balkh	Nahre Shahi	Langar Khana
1381	Farmers' field sample	Kunduzi	Unknown		Balkh	Nahre Shahi	Yaka tot
1382	Farmers' field sample	Kunduzi	Unknown		Balkh	Nahre Shahi	Yaka tot
1383	Farmers' field sample	Kunduzi	Unknown		Balkh	Nahre Shahi	Qala Hejri
1384	Farmers' field sample	Kunduzi	Unknown		Balkh	Nahre Shahi	Qala Hejri
1385	Farmers' field sample	Kunduzi	Unknown		Balkh	Nahre Shahi	Qala Hejri
1386	Farmers' field sample	Lalmi-2	BOBWHITE/MN…IC88-063-1AP-OL-1AP-2AP-OTS-AP		Nangarhar	Surkh Rod	Naghrak
1387	Farmers' field sample	Lalmi-2	BOBWHITE/MN…IC88-063-1AP-OL-1AP-2AP-OTS-AP		Nangarhar	Surkh Rod	Naghrak
1388	Farmers' field sample	Lalmi-2	BOBWHITE/MN…IC88-063-1AP-OL-1AP-2AP-OTS-AP		Nangarhar	Surkh Rod	Naghrak
1389	Farmers' field sample	Lalmi-2	BOBWHITE/MN…IC88-063-1AP-OL-1AP-2AP-OTS-AP		Nangarhar	Surkh Rod	Naghrak
1390	Farmers' field sample	Lalmi-2	BOBWHITE/MN…IC88-063-1AP-OL-1AP-2AP-OTS-AP		Nangarhar	Surkh Rod	Sabz Abad
1391	Farmers' field sample	Lalmi-2	BOBWHITE/MN…IC88-063-1AP-OL-1AP-2AP-OTS-AP		Nangarhar	Surkh Rod	Sabz Abad
1392	Farmers' field sample	Lalmi-2	BOBWHITE/MN…IC88-063-1AP-OL-1AP-2AP-OTS-AP		Nangarhar	Surkh Rod	Sabz Abad
1393	Farmers' field sample	Lalmi-2	BOBWHITE/MN…IC88-063-1AP-OL-1AP-2AP-OTS-AP		Nangarhar	Surkh Rod	Nazarabad
1394	Farmers' field sample	Landi Mawrey	Unknown		Balkh	Nahre Shahi	Langar Khana
1395	Farmers' field sample	Local	UNKNOWN		Herat	Gozara	Qasr Yahya
1396	Farmers' field sample	Local	UNKNOWN		Herat	Gozara	Qasr Yahya
1397	Farmers' field sample	Local	UNKNOWN		Herat	Gozara	Shokor Khani
1398	Farmers' field sample	Local	UNKNOWN		Herat	Gozara	Shokor Khani
1399	Farmers' field sample	Local	UNKNOWN		Herat	Gozara	Shokor Khani
1400	Farmers' field sample	Local	UNKNOWN		Herat	Gozara	Qalai Mirgol
1401	Farmers' field sample	Local	UNKNOWN		Herat	Gozara	Khoja Shahab
1402	Farmers' field sample	Local	UNKNOWN		Herat	Gozara	Mahal dasht
1403	Farmers' field sample	Local	UNKNOWN		Herat	Gozara	Mahal dasht
1404	technical replicate	Local	UNKNOWN		Herat	Gozara	Mahal dasht
1405	technical replicate	Local	UNKNOWN		Herat	Gozara	Mahal dasht
1406	Farmers' field sample	Local	UNKNOWN		Kabul	Bagrami	Qalai Ahmad Khan
1407	Farmers' field sample	Local	UNKNOWN		Herat	Gozara	Mahal dasht
1408	Farmers' field sample	Local	UNKNOWN		Herat	Gozara	Mahal dasht
1409	Farmers' field sample	Local	UNKNOWN		Herat	Gozara	Mahal dasht
1410	Farmers' field sample	Local	UNKNOWN		Herat	Gozara	Mahal dasht
1411	Farmers' field sample	Local	UNKNOWN		Herat	Gozara	Khoja Shahab
1412	Farmers' field sample	Local	UNKNOWN		Herat	Gozara	Khoja Shahab
1413	Farmers' field sample	Local	UNKNOWN		Herat	Gozara	Khoja Shahab
1414	Farmers' field sample	Local	UNKNOWN		Herat	Gozara	Khoja Shahab
1415	Farmers' field sample	Local	UNKNOWN		Herat	Gozara	Khoja Shahab
1416	Farmers' field sample	Local	UNKNOWN		Herat	Gozara	Khoja Shahab
1417	Farmers' field sample	Local	UNKNOWN		Herat	Gozara	Khoja Shahab
1418	Farmers' field sample	Local	UNKNOWN		Herat	Gozara	Khoja Shahab
1419	Farmers' field sample	Local	UNKNOWN		Herat	Gozara	Qasr Yahya
1420	Farmers' field sample	Local	UNKNOWN		Herat	Gozara	Qasr Yahya
1421	Farmers' field sample	Mawrey	Unknown		Balkh	Dehdadi	Yaka Bagh
1422	Farmers' field sample	Mazar-99	MAZAR-99		Herat	Gozara	Qalai Mirgol
1423	Farmers' field sample	Mazar-99	MAZAR-99		Herat	Gozara	Mahal dasht
1424	Farmers' field sample	Mazar-99	MAZAR-99		Herat	Gozara	Khoja Shahab
1425	Farmers' field sample	Muqawim-09			Herat	Gozara	Mahal dasht
1426	Farmers' field sample	Muqawim-09			Herat	Gozara	Qasr Yahya
1427	Farmers' field sample	Muqawim-09			Herat	Gozara	Shokor Khani
1428	technical replicate	Muqawim-09			Herat	Gozara	Shokor Khani
1429	technical replicate	Muqawim-09			Herat	Gozara	Shokor Khani
1430	Farmers' field sample	Muqawim-09			Herat	Gozara	Shokor Khani
1431	Farmers' field sample	Muqawim-09			Herat	Gozara	Qalai Mirgol
1432	Farmers' field sample	Muqawim-09			Herat	Gozara	Qalai Mirgol
1433	Farmers' field sample	Muqawim-09			Herat	Gozara	Qalai Mirgol
1434	Farmers' field sample	Muqawim-09			Herat	Gozara	Khoja Shahab
1435	Farmers' field sample	Muqawim-09			Herat	Gozara	Khoja Shahab
1436	Farmers' field sample	Muqawim-09			Herat	Gozara	Khoja Shahab
1437	Farmers' field sample	Muqawim-09			Herat	Gozara	Mahal dasht
1438	Farmers' field sample	Muqawim-09			Herat	Gozara	Mahal dasht
1439	Farmers' field sample	Muqawim-09			Herat	Gozara	Khoja Shahab
1440	Farmers' field sample	Muqawim-09			Herat	Gozara	Khoja Shahab
1441	Farmers' field sample	Muqawim-09			Herat	Gozara	Khoja Shahab
1442	Farmers' field sample	Muqawim-09			Nangarhar	Surkh Rod	Naghrak
1443	Farmers' field sample	Muqawim-09			Nangarhar	Surkh Rod	Naghrak
1444	Farmers' field sample	Muqawim-09			Nangarhar	Surkh Rod	Naghrak
1445	Farmers' field sample	Muqawim-09			Nangarhar	Surkh Rod	Naghrak
1446	Farmers' field sample	Muqawim-09			Nangarhar	Surkh Rod	Naghrak
1447	Farmers' field sample	Muqawim-09			Nangarhar	Surkh Rod	Naghrak
1448	Farmers' field sample	Muqawim-09			Herat	Gozara	Khoja Shahab
1449	Farmers' field sample	Muqawim-09			Nangarhar	Surkh Rod	Sabz Abad
1450	Farmers' field sample	Muqawim-09			Nangarhar	Surkh Rod	Sabz Abad
1451	technical replicate	Muqawim-09			Nangarhar	Surkh Rod	Sabz Abad
1452	technical replicate	Muqawim-09			Nangarhar	Surkh Rod	Sabz Abad
1453	Farmers' field sample	Muqawim-09			Nangarhar	Surkh Rod	Sabz Abad
1454	Farmers' field sample	Muqawim-09			Nangarhar	Surkh Rod	Sabz Abad
1455	Farmers' field sample	Muqawim-09			Nangarhar	Surkh Rod	Amarkhil
1456	Farmers' field sample	Muqawim-09			Nangarhar	Surkh Rod	Amarkhil
1457	Farmers' field sample	Muqawim-09			Nangarhar	Surkh Rod	Amarkhil
1458	Farmers' field sample	Muqawim-09			Nangarhar	Surkh Rod	Amarkhil
1459	Farmers' field sample	Muqawim-09			Nangarhar	Surkh Rod	Bagrami
1460	Farmers' field sample	Muqawim-09			Nangarhar	Surkh Rod	Bagrami
1461	Farmers' field sample	Muqawim-09			Herat	Gozara	Khoja Shahab
1462	Farmers' field sample	Muqawim-09			Nangarhar	Surkh Rod	Bagrami
1463	Farmers' field sample	Muqawim-09			Nangarhar	Surkh Rod	Bagrami
1464	Farmers' field sample	Muqawim-09			Nangarhar	Surkh Rod	Bagrami
1465	Farmers' field sample	Muqawim-09			Nangarhar	Surkh Rod	Bagrami
1466	Farmers' field sample	Muqawim-09			Nangarhar	Surkh Rod	Nazarabad
1467	Farmers' field sample	Muqawim-09			Nangarhar	Surkh Rod	Nazarabad
1468	Farmers' field sample	Muqawim-09			Nangarhar	Surkh Rod	Nazarabad
1469	Farmers' field sample	Muqawim-09			Nangarhar	Surkh Rod	Nazarabad
1470	Farmers' field sample	Muqawim-09			Herat	Gozara	Qasr Yahya
1471	Farmers' field sample	Muqawim-09			Herat	Gozara	Qasr Yahya
1472	Farmers' field sample	Muqawim-09			Herat	Gozara	Qasr Yahya
1473	Farmers' field sample	Muqawim-09			Herat	Gozara	Qasr Yahya
1474	Farmers' field sample	Muqawim-09			Herat	Gozara	Khoja Shahab
1475	Farmers' field sample	Muqawim-09			Herat	Gozara	Mahal dasht
1476	Farmers' field sample	Muqawim-09			Herat	Gozara	Qasr Yahya
1477	Farmers' field sample	Muqawim-09			Herat	Gozara	Qasr Yahya
1478	Farmers' field sample	Muqawim-09			Herat	Gozara	Qasr Yahya
1479	Farmers' field sample	Muqawim-09			Herat	Gozara	Qasr Yahya
1480	Farmers' field sample	Muqawim-09			Herat	Gozara	Qasr Yahya
1481	Farmers' field sample	Muqawim-09			Herat	Gozara	Qasr Yahya
1482	Farmers' field sample	Muqawim-09			Herat	Gozara	Qasr Yahya
1483	Farmers' field sample	Muqawim-09			Herat	Gozara	Shokor Khani
1484	Farmers' field sample	Muqawim-09			Herat	Gozara	Shokor Khani
1485	Farmers' field sample	Muqawim-09			Herat	Gozara	Qasr Yahya
1486	Farmers' field sample	Muqawim-09			Herat	Gozara	Mahal dasht
1487	Farmers' field sample	Muqawim-09			Herat	Gozara	Shokor Khani
1488	Farmers' field sample	Muqawim-09			Herat	Gozara	Shokor Khani
1489	Farmers' field sample	Muqawim-09			Herat	Gozara	Shokor Khani
1490	Farmers' field sample	Muqawim-09			Herat	Gozara	Shokor Khani
1491	Farmers' field sample	Muqawim-09			Herat	Gozara	Shokor Khani
1492	Farmers' field sample	Muqawim-09			Herat	Gozara	Shokor Khani
1493	Farmers' field sample	Muqawim-09			Herat	Gozara	Shokor Khani
1494	Farmers' field sample	Muqawim-09			Herat	Gozara	Shokor Khani
1495	Farmers' field sample	Muqawim-09			Herat	Gozara	Shokor Khani
1496	Farmers' field sample	Muqawim-09			Herat	Gozara	Qalai Mirgol
1497	Farmers' field sample	Muqawim-09			Herat	Gozara	Qalai Mirgol
1498	Farmers' field sample	Muqawim-09			Herat	Gozara	Mahal dasht
1499	Farmers' field sample	Muqawim-09			Herat	Gozara	Khoja Shahab
1500	Farmers' field sample	Muqawim-09			Herat	Gozara	Khoja Shahab
1501	Farmers' field sample	Pamir-94	PAMIR-94		Kabul	Bagrami	Alokhil
1502	Farmers' field sample	Pamir-94	PAMIR-94		Kabul	Bagrami	Alokhil
1503	Farmers' field sample	Pamir-94	PAMIR-94		Kabul	Bagrami	Alokhil
1504	Farmers' field sample	Pamir-94	PAMIR-94		Kabul	Bagrami	Bagrami
1505	Farmers' field sample	Pamir-94	PAMIR-94		Kabul	Bagrami	Bagrami
1506	Farmers' field sample	Pamir-94	PAMIR-94		Kabul	Bagrami	Gulbota
1507	Farmers' field sample	Pamir-94	PAMIR-94		Kabul	Bagrami	Bagrami
1508	Farmers' field sample	Pamir-94	PAMIR-94		Kabul	Bagrami	Bagrami
1509	Farmers' field sample	Pamir-94	PAMIR-94		Kabul	Bagrami	Bagrami
1510	Farmers' field sample	Pamir-94	PAMIR-94		Kabul	Bagrami	Noborja
1511	Farmers' field sample	Pamir-94	PAMIR-94		Kabul	Bagrami	Noborja
1512	Farmers' field sample	Pamir-94	PAMIR-94		Kabul	Bagrami	Noborja
1513	Farmers' field sample	Pamir-94	PAMIR-94		Kabul	Bagrami	Noborja
1514	Farmers' field sample	Pamir-94	PAMIR-94		Kabul	Bagrami	Noborja
1515	Farmers' field sample	Pamir-94	PAMIR-94		Kabul	Bagrami	Noborja
1516	Farmers' field sample	Pamir-94	PAMIR-94		Kabul	Bagrami	Noborja
1517	Farmers' field sample	Pamir-94	PAMIR-94		Kabul	Bagrami	Gulbota
1518	Farmers' field sample	Pamir-94	PAMIR-94		Kabul	Bagrami	Kamari
1519	Farmers' field sample	Pamir-94	PAMIR-94		Kabul	Bagrami	Kamari
1520	Farmers' field sample	Pamir-94	PAMIR-94		Kabul	Bagrami	Kamari
1521	Farmers' field sample	Pamir-94	PAMIR-94		Kabul	Bagrami	Kamari
1522	Farmers' field sample	Pamir-94	PAMIR-94		Kabul	Bagrami	Kamari
1523	Farmers' field sample	Pamir-94	PAMIR-94		Kabul	Bagrami	Kamari
1524	Farmers' field sample	Pamir-94	PAMIR-94		Kabul	Bagrami	Kamari
1525	Farmers' field sample	Pamir-94	PAMIR-94		Kabul	Bagrami	Shina
1526	Farmers' field sample	Pamir-94	PAMIR-94		Kabul	Bagrami	Shina
1527	Farmers' field sample	Pamir-94	PAMIR-94		Kabul	Bagrami	Shina
1528	Farmers' field sample	Pamir-94	PAMIR-94		Kabul	Bagrami	Shina
1529	Farmers' field sample	Pamir-94	PAMIR-94		Kabul	Bagrami	Gulbota
1530	Farmers' field sample	PBW154	HD2177/HD2160		Herat	Gozara	Qasr Yahya
1531	Farmers' field sample	PBW154	HD2177/HD2160		Herat	Gozara	Qalai Mirgol
1532	Farmers' field sample	Rana96	CA 8055/6/PATOr/CALIDAD/3/7C//BB/CNO15/4/CALIDAD//CNO67/SONORA		Herat	Gozara	Qasr Yahya
1533	Farmers' field sample	Rana-96	CA 8055/6/PATOr/CALIDAD/3/7C//BB/CNO15/4/CALIDAD//CNO67/SONORA		Kabul	Bagrami	Qalai Ahmad Khan
1534	Farmers' field sample	Rana-96	CA 8055/6/PATOr/CALIDAD/3/7C//BB/CNO15/4/CALIDAD//CNO67/SONORA		Kabul	Bagrami	Qalai Ahmad Khan
1535	Farmers' field sample	Roshan	Roshan		Herat	Gozara	Qasr Yahya
1536	Farmers' field sample	Roshan	Roshan		Herat	Gozara	Qasr Yahya
1537	Farmers' field sample	Roshan	Roshan		Herat	Gozara	Shokor Khani
1538	Farmers' field sample	Roshan	Roshan		Herat	Gozara	Shokor Khani
1539	Farmers' field sample	Roshan	Roshan		Herat	Gozara	Shokor Khani
1540	technical replicate	Roshan	Roshan		Herat	Gozara	Shokor Khani
1541	technical replicate	Roshan	Roshan		Herat	Gozara	Shokor Khani
1542	Farmers' field sample	Roshan	Roshan		Herat	Gozara	Shokor Khani
1543	Farmers' field sample	Roshan	Roshan		Herat	Gozara	Shokor Khani
1544	Farmers' field sample	Roshan	Roshan		Herat	Gozara	Qalai Mirgol
1545	Farmers' field sample	Roshan	Roshan		Herat	Gozara	Mahal dasht
1546	Farmers' field sample	UNKNOWN	UNKNOWN		Nangarhar	Surkh Rod	Bagrami
1547	Farmers' field sample	UNKNOWN	UNKNOWN		Nangarhar	Surkh Rod	Bagrami
1548	Farmers' field sample	Watani Speedcha	Unknown		Balkh	Dehdadi	Yaka Bagh
1549	Farmers' field sample	Watani Speedcha	Unknown		Balkh	Dehdadi	Yaka Bagh
1550	Farmers' field sample	Watani Speedcha	Unknown		Balkh	Dehdadi	Yaka Bagh
1551	Farmers' field sample	Watani Speedcha	Unknown		Balkh	Dehdadi	Yaka Bagh
1552	Farmers' field sample	Watani Speedcha	Unknown		Balkh	Dehdadi	Yaka Bagh
1553	Farmers' field sample	Watani Speedcha	Unknown		Balkh	Dehdadi	Yaka Bagh
1554	Farmers' field sample	Watani Speedcha	Unknown		Balkh	Dehdadi	Yaka Bagh
1555	Farmers' field sample	Watani Speedcha	Unknown		Balkh	Dehdadi	Yaka Bagh
1556	Farmers' field sample	watani speedcha	Unknown		Balkh	Nahre Shahi	Yaka tot
1557	Farmers' field sample	Watani Surkhcha	Unknown		Balkh	Dehdadi	Yaka Bagh
1558	Farmers' field sample	Watani Surkhcha	Unknown		Balkh	Dehdadi	Yaka Bagh
1559	Farmers' field sample	Watani Surkhcha	Unknown		Balkh	Dehdadi	Yaka Bagh
1560	Farmers' field sample	Watani Surkhcha	Unknown		Balkh	Dehdadi	Yaka Bagh
1561	Farmers' field sample	Watani Surkhcha	Unknown		Balkh	Nahre Shahi	Yaka tot
1562	Farmers' field sample	Watani Surkhcha	Unknown		Balkh	Nahre Shahi	Yaka tot
1563	Farmers' field sample	Watani Surkhcha	Unknown		Balkh	Nahre Shahi	Yaka tot
1564	Farmers' field sample	Watani Surkhcha	Unknown		Balkh	Nahre Shahi	Yaka tot
1565	Farmers' field sample	Yak ber 100	Unknown		Balkh	Nahre Shahi	Langar Khana
1566	Farmers' field sample	Yak ber 100	Unknown		Balkh	Nahre Shahi	Langar Khana
1567	Farmers' field sample	Yak ber 100	Unknown		Balkh	Nahre Shahi	Langar Khana
1568	Farmers' field sample	Yak ber 100	Unknown		Balkh	Nahre Shahi	Langar Khana
1569	Farmers' field sample	Yak Ber Sad Speedcha	Unknown		Balkh	Nahre Shahi	Yaka tot
1570	Farmers' field sample	Yak Ber Sad Speedcha	Unknown		Balkh	Nahre Shahi	Yaka tot
1571	Farmers' field sample	Yak Ber Sad Speedcha	Unknown		Balkh	Nahre Shahi	Yaka tot
1572	Farmers' field sample	Yak Ber Sad Speedcha	Unknown		Balkh	Nahre Shahi	Yaka tot
1573	Farmers' field sample	Yak Ber Sad Speedcha	Unknown		Balkh	Nahre Shahi	Yaka tot
1574	Farmers' field sample	Yak Ber Sad Speedcha	Unknown		Balkh	Nahre Shahi	Yaka tot
1575	Farmers' field sample	Yak Ber Sad Speedcha	Unknown		Balkh	Nahre Shahi	Yaka tot
1576	Farmers' field sample	Yak Ber Sad Speedcha	Unknown		Balkh	Nahre Shahi	Yaka tot
1577	Farmers' field sample	Yak Ber Sad Speedcha	Unknown		Balkh	Nahre Shahi	Yaka tot
1578	Farmers' field sample	Yak Ber Sad Speedcha	Unknown		Balkh	Nahre Shahi	Qala Hejri
1579	Farmers' field sample	Yak Ber Sad Speedcha	Unknown		Balkh	Nahre Shahi	Qala Hejri
1580	Farmers' field sample	Yak Ber Sad Speedcha	Unknown		Balkh	Nahre Shahi	Qala Hejri
1581	Farmers' field sample	Yak Ber Sad Speedcha	Unknown		Balkh	Nahre Shahi	Qala Hejri

## Sheet: Table S2
Additional file: Table S2. Pairwise identity by state (IBS) similarities among technical replicates.
#	Entry IDa	Predicted entry name	Mean IBS
1	7-8-9	AFGHAN Wheat Collection #7	0.9998
6	46-47-48	AFGHAN Wheat Collection #53	0.9999
2	154-155-156	AfGHAN Wheat Collection #352	0.9955
4	239-240-241	ATTILA/3*CL89	0.9996
3	243-244-245	Autan 09	0.993
5	432-433-434	GEREK79	0.9995
7	489-490-491	JAGGER	1
8	552-555-556	KINACI	0.9984
9	658-659-660	NORMAN	0.998
10	719-720-721	PICUS/3/KAUZ*2/BOW//KAUZ	0.9999
11	750-751-752	RABE/2*MO88	0.9999
12	795-801-802	SERI	0.9997
13	800-803-804	SERI	0.9907
14	806-809-810	Shaneyazi	0.9973
15	888-891-892	TAM200/KAUZ	0.9957
16	929-931-932	UNKNOWN/PLK70//FRTL	1
17	971-972-973	WEAVER/WL3926	1
18	991-992-993	Zarin-15	0.9972
19	1084-1085-1086	Chont#1	0.9973
20	1193-1194-1195	Chont#1	0.9957
21	1232-1233-1234	Chonte#1#1	0.9999
22	1290-1291-1292	Chonte#1#1	1
23	1340-1341-1342	Gul-96	1
24	1352-1353-1354	Gul-96	0.9985
25	1403-1404-1405	Local	0.9989
26	1427-1428-1429	Muqawim-09	0.9946
27	1450-1451-1452	Muqawim-09	0.9929
28	1539-1540-1541	Roshan	0.9996
Mean			0.9981
a Entry IDs from Table S2

## Sheet: Table S3
Additional file: Table S3. Predicted and with DNA fingerprinting re-identified cultivars from farmers field in Afghanistan
	Predicted/given name and pedigree		With DNA fingerprinting re-identified names and pedigrees		Model based clustering		Hierarchical clustering
Entry ID	Name	Pedigree	Name	Pedigree	Group	% contribution
1002	Amu-99	HD2172/3/BLUEBIRD/2*SIETE-CERROS-66//YAQUI-50-ENANO/3*KALYANSONA	ROSHAN-96	BLOUNDAN/3/Bb/7C*2//Y50E/KAL*3	G1	0.999201	C1
1003	Amu-99	HD2172/3/BLUEBIRD/2*SIETE-CERROS-66//YAQUI-50-ENANO/3*KALYANSONA	ROSHAN-96	BLOUNDAN/3/Bb/7C*2//Y50E/KAL*3	G1	0.999201	C1
1004	Amu-99	HD2172/3/BLUEBIRD/2*SIETE-CERROS-66//YAQUI-50-ENANO/3*KALYANSONA	ROSHAN-96	BLOUNDAN/3/Bb/7C*2//Y50E/KAL*3	G1	0.998362	C1
1005	Amu-99	HD2172/3/BLUEBIRD/2*SIETE-CERROS-66//YAQUI-50-ENANO/3*KALYANSONA	ROSHAN-96	BLOUNDAN/3/Bb/7C*2//Y50E/KAL*3	G1	0.69855	C1
1006	Amu-99	HD2172/3/BLUEBIRD/2*SIETE-CERROS-66//YAQUI-50-ENANO/3*KALYANSONA	CHONTE #1	SERI.1B*2/3/KAUZ*2/BOW//KAUZ/4/PBW343*2KAKUNA	G0	0.475618	C1*
1007	Amu-99	HD2172/3/BLUEBIRD/2*SIETE-CERROS-66//YAQUI-50-ENANO/3*KALYANSONA	MAZAR-99	PFAU/SERI-82//BOBWHITE	G2	0.937551	C2
1008	Amu-99	HD2172/3/BLUEBIRD/2*SIETE-CERROS-66//YAQUI-50-ENANO/3*KALYANSONA	CHONTE #1	SERI.1B*2/3/KAUZ*2/BOW//KAUZ/4/PBW343*2KAKUNA	G6	0.993644	C6
1009	Amu-99	HD2172/3/BLUEBIRD/2*SIETE-CERROS-66//YAQUI-50-ENANO/3*KALYANSONA	ROSHAN-96	BLOUNDAN/3/Bb/7C*2//Y50E/KAL*3	G1	0.999201	C1
1010	Amu-99	HD2172/3/BLUEBIRD/2*SIETE-CERROS-66//YAQUI-50-ENANO/3*KALYANSONA	MAZAR-99	PFAU/SERI-82//BOBWHITE	G2	0.949317	C2
1011	Baghlan -09	KIRITATI//SERI/RAYON	BAGHLAN-09	KIRITATI//SERI/RAYON	G3	0.999201	C3
1012	Baghlan -09	KIRITATI//SERI/RAYON	BAGHLAN-09	KIRITATI//SERI/RAYON	G3	0.954095	C3
1013	Baghlan -09	KIRITATI//SERI/RAYON	BAGHLAN-09	KIRITATI//SERI/RAYON	G3	0.999201	C3
1014	Baghlan -09	KIRITATI//SERI/RAYON	BAGHLAN-09	KIRITATI//SERI/RAYON	G3	0.973001	C3
1015	Baghlan -09	KIRITATI//SERI/RAYON	BAGHLAN-09	KIRITATI//SERI/RAYON	G3	0.906249	C3
1016	Baghlan -09	KIRITATI//SERI/RAYON	BAGHLAN-09	KIRITATI//SERI/RAYON	G3	0.999201	C3
1017	Baghlan -09	KIRITATI//SERI/RAYON	BAGHLAN-09	KIRITATI//SERI/RAYON	G3	0.999201	C3
1018	Baghlan -09	KIRITATI//SERI/RAYON	BAGHLAN-09	KIRITATI//SERI/RAYON	G3	0.978941	C3
1019	Baghlan -09	KIRITATI//SERI/RAYON	BAGHLAN-09	KIRITATI//SERI/RAYON	G3	0.999201	C3
1020	Baghlan -09	KIRITATI//SERI/RAYON	BAGHLAN-09	KIRITATI//SERI/RAYON	G3	0.999201	C3
1021	Baghlan -09	KIRITATI//SERI/RAYON	BAGHLAN-09	KIRITATI//SERI/RAYON	G3	0.999201	C3
1022	Baghlan -09	KIRITATI//SERI/RAYON	BAGHLAN-09	KIRITATI//SERI/RAYON	G3	0.969669	C3
1023	Baghlan -09	KIRITATI//SERI/RAYON	BAGHLAN-09	KIRITATI//SERI/RAYON	G3	0.999201	C3
1024	Baghlan -09	KIRITATI//SERI/RAYON	BAGHLAN-09	KIRITATI//SERI/RAYON	G3	0.987931	C3
1025	Baghlan -09	KIRITATI//SERI/RAYON	BAGHLAN-09	KIRITATI//SERI/RAYON	G3	0.999201	C3
1026	Baghlan -09	KIRITATI//SERI/RAYON	BAGHLAN-09	KIRITATI//SERI/RAYON	G3	0.999201	C3
1027	Baghlan -09	KIRITATI//SERI/RAYON	BAGHLAN-09	KIRITATI//SERI/RAYON	G3	0.986599	C3
1028	Baghlan -09	KIRITATI//SERI/RAYON	BAGHLAN-09	KIRITATI//SERI/RAYON	G3	0.999201	C3
1029	Baghlan -09	KIRITATI//SERI/RAYON	BAGHLAN-09	KIRITATI//SERI/RAYON	G3	0.998737	C3
1030	Baghlan -09	KIRITATI//SERI/RAYON	BAGHLAN-09	KIRITATI//SERI/RAYON	G3	0.999201	C3
1031	Baghlan -09	KIRITATI//SERI/RAYON	BAGHLAN-09	KIRITATI//SERI/RAYON	G3	0.999201	C3
1032	Baghlan -09	KIRITATI//SERI/RAYON	BAGHLAN-09	KIRITATI//SERI/RAYON	G3	0.987077	C3
1033	Baghlan -09	KIRITATI//SERI/RAYON	BAGHLAN-09	KIRITATI//SERI/RAYON	G3	0.979562	C3
1034	Baghlan -09	KIRITATI//SERI/RAYON	BAGHLAN-09	KIRITATI//SERI/RAYON	G3	0.95984	C3
1035	Baghlan -09	KIRITATI//SERI/RAYON	BAGHLAN-09	KIRITATI//SERI/RAYON	G3	0.959011	C3
1036	Baghlan -09	KIRITATI//SERI/RAYON	BAGHLAN-09	KIRITATI//SERI/RAYON	G3	0.962944	C3
1037	Baghlan -09	KIRITATI//SERI/RAYON	BAGHLAN-09	KIRITATI//SERI/RAYON	G3	0.99778	C3
1038	Baghlan -09	KIRITATI//SERI/RAYON	BAGHLAN-09	KIRITATI//SERI/RAYON	G3	0.981498	C3
1039	Chont#1	SERI.1B*2/3/KAUZ*2/BOW//KAUZ/4/PBW343*2KAKUNA	CHONTE #1	SERI.1B*2/3/KAUZ*2/BOW//KAUZ/4/PBW343*2KAKUNA	G6	0.999201	C6
1040	Chont#1	SERI.1B*2/3/KAUZ*2/BOW//KAUZ/4/PBW343*2KAKUNA	CHONTE #1	SERI.1B*2/3/KAUZ*2/BOW//KAUZ/4/PBW343*2KAKUNA	G6	0.924511	C6
1041	Chont#1	SERI.1B*2/3/KAUZ*2/BOW//KAUZ/4/PBW343*2KAKUNA	CHONTE #1	SERI.1B*2/3/KAUZ*2/BOW//KAUZ/4/PBW343*2KAKUNA	G6	0.987047	C6
1042	Chont#1	SERI.1B*2/3/KAUZ*2/BOW//KAUZ/4/PBW343*2KAKUNA	CHONTE #1	SERI.1B*2/3/KAUZ*2/BOW//KAUZ/4/PBW343*2KAKUNA	G6	0.999201	C6
1043	Chont#1	SERI.1B*2/3/KAUZ*2/BOW//KAUZ/4/PBW343*2KAKUNA	CHONTE #1	SERI.1B*2/3/KAUZ*2/BOW//KAUZ/4/PBW343*2KAKUNA	G6	0.999201	C6
1044	Chont#1	SERI.1B*2/3/KAUZ*2/BOW//KAUZ/4/PBW343*2KAKUNA	CHONTE #1	SERI.1B*2/3/KAUZ*2/BOW//KAUZ/4/PBW343*2KAKUNA	G6	0.999201	C6
1045	Chont#1	SERI.1B*2/3/KAUZ*2/BOW//KAUZ/4/PBW343*2KAKUNA	CHONTE #1	SERI.1B*2/3/KAUZ*2/BOW//KAUZ/4/PBW343*2KAKUNA	G6	0.998523	C6
1046	Chont#1	SERI.1B*2/3/KAUZ*2/BOW//KAUZ/4/PBW343*2KAKUNA	CHONTE #1	SERI.1B*2/3/KAUZ*2/BOW//KAUZ/4/PBW343*2KAKUNA	G6	0.906743	C6
1047	Chont#1	SERI.1B*2/3/KAUZ*2/BOW//KAUZ/4/PBW343*2KAKUNA	SOLH-02	OK82282//BOW/NKT	G0*	0.483122	C6*
1048	Chont#1	SERI.1B*2/3/KAUZ*2/BOW//KAUZ/4/PBW343*2KAKUNA	CHONTE #1	SERI.1B*2/3/KAUZ*2/BOW//KAUZ/4/PBW343*2KAKUNA	G6	0.678486	C2*
1049	Chont#1	SERI.1B*2/3/KAUZ*2/BOW//KAUZ/4/PBW343*2KAKUNA	MAZAR-99	PFAU/SERI-82//BOBWHITE	G2	0.912555	C2
1050	Chont#1	SERI.1B*2/3/KAUZ*2/BOW//KAUZ/4/PBW343*2KAKUNA	MAZAR-99	PFAU/SERI-82//BOBWHITE	G2	0.925315	C2
1051	Chont#1	SERI.1B*2/3/KAUZ*2/BOW//KAUZ/4/PBW343*2KAKUNA	CHONTE #1	SERI.1B*2/3/KAUZ*2/BOW//KAUZ/4/PBW343*2KAKUNA	G6	0.997322	C6
1052	Chont#1	SERI.1B*2/3/KAUZ*2/BOW//KAUZ/4/PBW343*2KAKUNA	CHONTE #1	SERI.1B*2/3/KAUZ*2/BOW//KAUZ/4/PBW343*2KAKUNA	G6	0.999201	C6
1053	Chont#1	SERI.1B*2/3/KAUZ*2/BOW//KAUZ/4/PBW343*2KAKUNA	CHONTE #1	SERI.1B*2/3/KAUZ*2/BOW//KAUZ/4/PBW343*2KAKUNA	G6	0.999201	C6
1054	Chont#1	SERI.1B*2/3/KAUZ*2/BOW//KAUZ/4/PBW343*2KAKUNA	CHONTE #1	SERI.1B*2/3/KAUZ*2/BOW//KAUZ/4/PBW343*2KAKUNA	G6	0.864149	C6
1055	Chont#1	SERI.1B*2/3/KAUZ*2/BOW//KAUZ/4/PBW343*2KAKUNA	MUQAWIM-09	OASIS/SKAUZ//4*BCN/3/2*PASTOR	G0	0.460777	C4
1056	Chont#1	SERI.1B*2/3/KAUZ*2/BOW//KAUZ/4/PBW343*2KAKUNA	ROSHAN-96	BLOUNDAN/3/Bb/7C*2//Y50E/KAL*3	G0*	0.402547	C1*
1057	Chont#1	SERI.1B*2/3/KAUZ*2/BOW//KAUZ/4/PBW343*2KAKUNA	MAZAR-99	PFAU/SERI-82//BOBWHITE	G2	0.950656	C2
1058	Chont#1	SERI.1B*2/3/KAUZ*2/BOW//KAUZ/4/PBW343*2KAKUNA	CHONTE #1	SERI.1B*2/3/KAUZ*2/BOW//KAUZ/4/PBW343*2KAKUNA	G6	0.990821	C6
1059	Chont#1	SERI.1B*2/3/KAUZ*2/BOW//KAUZ/4/PBW343*2KAKUNA	CHONTE #1	SERI.1B*2/3/KAUZ*2/BOW//KAUZ/4/PBW343*2KAKUNA	G6	0.999201	C6
1060	Chont#1	SERI.1B*2/3/KAUZ*2/BOW//KAUZ/4/PBW343*2KAKUNA	CHONTE #1	SERI.1B*2/3/KAUZ*2/BOW//KAUZ/4/PBW343*2KAKUNA	G6	0.999201	C6
1061	Chont#1	SERI.1B*2/3/KAUZ*2/BOW//KAUZ/4/PBW343*2KAKUNA	CHONTE #1	SERI.1B*2/3/KAUZ*2/BOW//KAUZ/4/PBW343*2KAKUNA	G6	0.940342	C6
1062	Chont#1	SERI.1B*2/3/KAUZ*2/BOW//KAUZ/4/PBW343*2KAKUNA	CHONTE #1	SERI.1B*2/3/KAUZ*2/BOW//KAUZ/4/PBW343*2KAKUNA	G6	0.999201	C6
1063	Chont#1	SERI.1B*2/3/KAUZ*2/BOW//KAUZ/4/PBW343*2KAKUNA	CHONTE #1	SERI.1B*2/3/KAUZ*2/BOW//KAUZ/4/PBW343*2KAKUNA	G6	0.907543	C6
1064	Chont#1	SERI.1B*2/3/KAUZ*2/BOW//KAUZ/4/PBW343*2KAKUNA	CHONTE #1	SERI.1B*2/3/KAUZ*2/BOW//KAUZ/4/PBW343*2KAKUNA	G6	0.999201	C6
1065	Chont#1	SERI.1B*2/3/KAUZ*2/BOW//KAUZ/4/PBW343*2KAKUNA	CHONTE #1	SERI.1B*2/3/KAUZ*2/BOW//KAUZ/4/PBW343*2KAKUNA	G6	0.978832	C6
1066	Chont#1	SERI.1B*2/3/KAUZ*2/BOW//KAUZ/4/PBW343*2KAKUNA	KUNDUZI	UNKNOWN	G6	0.622652	C6
1067	Chont#1	SERI.1B*2/3/KAUZ*2/BOW//KAUZ/4/PBW343*2KAKUNA	MUQAWIM-09	OASIS/SKAUZ//4*BCN/3/2*PASTOR	G4	0.999201	C4
1068	Chont#1	SERI.1B*2/3/KAUZ*2/BOW//KAUZ/4/PBW343*2KAKUNA	CHONTE #1	SERI.1B*2/3/KAUZ*2/BOW//KAUZ/4/PBW343*2KAKUNA	G6	0.970814	C6
1069	Chont#1	SERI.1B*2/3/KAUZ*2/BOW//KAUZ/4/PBW343*2KAKUNA	CHONTE #1	SERI.1B*2/3/KAUZ*2/BOW//KAUZ/4/PBW343*2KAKUNA	G6	0.979251	C6
1070	Chont#1	SERI.1B*2/3/KAUZ*2/BOW//KAUZ/4/PBW343*2KAKUNA	CHONTE #1	SERI.1B*2/3/KAUZ*2/BOW//KAUZ/4/PBW343*2KAKUNA	G6	0.999201	C6
1071	Chont#1	SERI.1B*2/3/KAUZ*2/BOW//KAUZ/4/PBW343*2KAKUNA	MUQAWIM-09	OASIS/SKAUZ//4*BCN/3/2*PASTOR	G4	0.967779	C4
1072	Chont#1	SERI.1B*2/3/KAUZ*2/BOW//KAUZ/4/PBW343*2KAKUNA	CHONTE #1	SERI.1B*2/3/KAUZ*2/BOW//KAUZ/4/PBW343*2KAKUNA	G6	0.98102	C6
1073	Chont#1	SERI.1B*2/3/KAUZ*2/BOW//KAUZ/4/PBW343*2KAKUNA	CHONTE #1	SERI.1B*2/3/KAUZ*2/BOW//KAUZ/4/PBW343*2KAKUNA	G6	0.999201	C6
1074	Chont#1	SERI.1B*2/3/KAUZ*2/BOW//KAUZ/4/PBW343*2KAKUNA	CHONTE #1	SERI.1B*2/3/KAUZ*2/BOW//KAUZ/4/PBW343*2KAKUNA	G6	0.999201	C6
1075	Chont#1	SERI.1B*2/3/KAUZ*2/BOW//KAUZ/4/PBW343*2KAKUNA	CHONTE #1	SERI.1B*2/3/KAUZ*2/BOW//KAUZ/4/PBW343*2KAKUNA	G6	0.895975	C6
1076	Chont#1	SERI.1B*2/3/KAUZ*2/BOW//KAUZ/4/PBW343*2KAKUNA	CHONTE #1	SERI.1B*2/3/KAUZ*2/BOW//KAUZ/4/PBW343*2KAKUNA	G6	0.999201	C6
1077	Chont#1	SERI.1B*2/3/KAUZ*2/BOW//KAUZ/4/PBW343*2KAKUNA	CHONTE #1	SERI.1B*2/3/KAUZ*2/BOW//KAUZ/4/PBW343*2KAKUNA	G6	0.942321	C6
1078	Chont#1	SERI.1B*2/3/KAUZ*2/BOW//KAUZ/4/PBW343*2KAKUNA	CHONTE #1	SERI.1B*2/3/KAUZ*2/BOW//KAUZ/4/PBW343*2KAKUNA	G6	0.999201	C6
1079	Chont#1	SERI.1B*2/3/KAUZ*2/BOW//KAUZ/4/PBW343*2KAKUNA	MUQAWIM-09	OASIS/SKAUZ//4*BCN/3/2*PASTOR	G4	0.696894	C4
1080	Chont#1	SERI.1B*2/3/KAUZ*2/BOW//KAUZ/4/PBW343*2KAKUNA	CHONTE #1	SERI.1B*2/3/KAUZ*2/BOW//KAUZ/4/PBW343*2KAKUNA	G6	0.936807	C6
1081	Chont#1	SERI.1B*2/3/KAUZ*2/BOW//KAUZ/4/PBW343*2KAKUNA	CHONTE #1	SERI.1B*2/3/KAUZ*2/BOW//KAUZ/4/PBW343*2KAKUNA	G6	0.813799	C6
1082	Chont#1	SERI.1B*2/3/KAUZ*2/BOW//KAUZ/4/PBW343*2KAKUNA	UNKNOWN	UNKNOWN	G6+	0.682269	C6+
1083	Chont#1	SERI.1B*2/3/KAUZ*2/BOW//KAUZ/4/PBW343*2KAKUNA	CHONTE #1	SERI.1B*2/3/KAUZ*2/BOW//KAUZ/4/PBW343*2KAKUNA	G6	0.90644	C6
1084	Chont#1	SERI.1B*2/3/KAUZ*2/BOW//KAUZ/4/PBW343*2KAKUNA	CHONTE #1	SERI.1B*2/3/KAUZ*2/BOW//KAUZ/4/PBW343*2KAKUNA	G6	0.762345	C6
1087	Chont#1	SERI.1B*2/3/KAUZ*2/BOW//KAUZ/4/PBW343*2KAKUNA	CHONTE #1	SERI.1B*2/3/KAUZ*2/BOW//KAUZ/4/PBW343*2KAKUNA	G6	0.999201	C6
1088	Chont#1	SERI.1B*2/3/KAUZ*2/BOW//KAUZ/4/PBW343*2KAKUNA	CHONTE #1	SERI.1B*2/3/KAUZ*2/BOW//KAUZ/4/PBW343*2KAKUNA	G6	0.999201	C6
1089	Chont#1	SERI.1B*2/3/KAUZ*2/BOW//KAUZ/4/PBW343*2KAKUNA	CHONTE #1	SERI.1B*2/3/KAUZ*2/BOW//KAUZ/4/PBW343*2KAKUNA	G6	0.999201	C6
1090	Chont#1	SERI.1B*2/3/KAUZ*2/BOW//KAUZ/4/PBW343*2KAKUNA	CHONTE #1	SERI.1B*2/3/KAUZ*2/BOW//KAUZ/4/PBW343*2KAKUNA	G6	0.999201	C6
1091	Chont#1	SERI.1B*2/3/KAUZ*2/BOW//KAUZ/4/PBW343*2KAKUNA	CHONTE #1	SERI.1B*2/3/KAUZ*2/BOW//KAUZ/4/PBW343*2KAKUNA	G6	0.999201	C6
1092	Chont#1	SERI.1B*2/3/KAUZ*2/BOW//KAUZ/4/PBW343*2KAKUNA	CHONTE #1	SERI.1B*2/3/KAUZ*2/BOW//KAUZ/4/PBW343*2KAKUNA	G6	0.999201	C6
1093	Chont#1	SERI.1B*2/3/KAUZ*2/BOW//KAUZ/4/PBW343*2KAKUNA	CHONTE #1	SERI.1B*2/3/KAUZ*2/BOW//KAUZ/4/PBW343*2KAKUNA	G6	0.999201	C6
1094	Chont#1	SERI.1B*2/3/KAUZ*2/BOW//KAUZ/4/PBW343*2KAKUNA	CHONTE #1	SERI.1B*2/3/KAUZ*2/BOW//KAUZ/4/PBW343*2KAKUNA	G6	0.999201	C6
1095	Chont#1	SERI.1B*2/3/KAUZ*2/BOW//KAUZ/4/PBW343*2KAKUNA	CHONTE #1	SERI.1B*2/3/KAUZ*2/BOW//KAUZ/4/PBW343*2KAKUNA	G6	0.999201	C6
1096	Chont#1	SERI.1B*2/3/KAUZ*2/BOW//KAUZ/4/PBW343*2KAKUNA	CHONTE #1	SERI.1B*2/3/KAUZ*2/BOW//KAUZ/4/PBW343*2KAKUNA	G6	0.915199	C6
1097	Chont#1	SERI.1B*2/3/KAUZ*2/BOW//KAUZ/4/PBW343*2KAKUNA	CHONTE #1	SERI.1B*2/3/KAUZ*2/BOW//KAUZ/4/PBW343*2KAKUNA	G6	0.703732	C6
1098	Chont#1	SERI.1B*2/3/KAUZ*2/BOW//KAUZ/4/PBW343*2KAKUNA	CHONTE #1	SERI.1B*2/3/KAUZ*2/BOW//KAUZ/4/PBW343*2KAKUNA	G6	0.957474	C6
1099	Chont#1	SERI.1B*2/3/KAUZ*2/BOW//KAUZ/4/PBW343*2KAKUNA	CHONTE #1	SERI.1B*2/3/KAUZ*2/BOW//KAUZ/4/PBW343*2KAKUNA	G6	0.999201	C6
1100	Chont#1	SERI.1B*2/3/KAUZ*2/BOW//KAUZ/4/PBW343*2KAKUNA	CHONTE #1	SERI.1B*2/3/KAUZ*2/BOW//KAUZ/4/PBW343*2KAKUNA	G6	0.858485	C6
1101	Chont#1	SERI.1B*2/3/KAUZ*2/BOW//KAUZ/4/PBW343*2KAKUNA	CHONTE #1	SERI.1B*2/3/KAUZ*2/BOW//KAUZ/4/PBW343*2KAKUNA	G6	0.999201	C6
1102	Chont#1	SERI.1B*2/3/KAUZ*2/BOW//KAUZ/4/PBW343*2KAKUNA	CHONTE #1	SERI.1B*2/3/KAUZ*2/BOW//KAUZ/4/PBW343*2KAKUNA	G6	0.975615	C6
1103	Chont#1	SERI.1B*2/3/KAUZ*2/BOW//KAUZ/4/PBW343*2KAKUNA	CHONTE #1	SERI.1B*2/3/KAUZ*2/BOW//KAUZ/4/PBW343*2KAKUNA	G6	0.995079	C6
1104	Chont#1	SERI.1B*2/3/KAUZ*2/BOW//KAUZ/4/PBW343*2KAKUNA	CHONTE #1	SERI.1B*2/3/KAUZ*2/BOW//KAUZ/4/PBW343*2KAKUNA	G6	0.999201	C6
1105	Chont#1	SERI.1B*2/3/KAUZ*2/BOW//KAUZ/4/PBW343*2KAKUNA	CHONTE #1	SERI.1B*2/3/KAUZ*2/BOW//KAUZ/4/PBW343*2KAKUNA	G6	0.999201	C6
1106	Chont#1	SERI.1B*2/3/KAUZ*2/BOW//KAUZ/4/PBW343*2KAKUNA	CHONTE #1	SERI.1B*2/3/KAUZ*2/BOW//KAUZ/4/PBW343*2KAKUNA	G6	0.946774	C6
1107	Chont#1	SERI.1B*2/3/KAUZ*2/BOW//KAUZ/4/PBW343*2KAKUNA	CHONTE #1	SERI.1B*2/3/KAUZ*2/BOW//KAUZ/4/PBW343*2KAKUNA	G6	0.934442	C6
1108	Chont#1	SERI.1B*2/3/KAUZ*2/BOW//KAUZ/4/PBW343*2KAKUNA	CHONTE #1	SERI.1B*2/3/KAUZ*2/BOW//KAUZ/4/PBW343*2KAKUNA	G6	0.999201	C6
1109	Chont#1	SERI.1B*2/3/KAUZ*2/BOW//KAUZ/4/PBW343*2KAKUNA	CHONTE #1	SERI.1B*2/3/KAUZ*2/BOW//KAUZ/4/PBW343*2KAKUNA	G6	0.999201	C6
1110	Chont#1	SERI.1B*2/3/KAUZ*2/BOW//KAUZ/4/PBW343*2KAKUNA	CHONTE #1	SERI.1B*2/3/KAUZ*2/BOW//KAUZ/4/PBW343*2KAKUNA	G6	0.999201	C6
1111	Chont#1	SERI.1B*2/3/KAUZ*2/BOW//KAUZ/4/PBW343*2KAKUNA	CHONTE #1	SERI.1B*2/3/KAUZ*2/BOW//KAUZ/4/PBW343*2KAKUNA	G6	0.994234	C6
1112	Chont#1	SERI.1B*2/3/KAUZ*2/BOW//KAUZ/4/PBW343*2KAKUNA	CHONTE #1	SERI.1B*2/3/KAUZ*2/BOW//KAUZ/4/PBW343*2KAKUNA	G6	0.999201	C6
1113	Chont#1	SERI.1B*2/3/KAUZ*2/BOW//KAUZ/4/PBW343*2KAKUNA	CHONTE #1	SERI.1B*2/3/KAUZ*2/BOW//KAUZ/4/PBW343*2KAKUNA	G6	0.875876	C6
1114	Chont#1	SERI.1B*2/3/KAUZ*2/BOW//KAUZ/4/PBW343*2KAKUNA	CHONTE #1	SERI.1B*2/3/KAUZ*2/BOW//KAUZ/4/PBW343*2KAKUNA	G6	0.999201	C6
1115	Chont#1	SERI.1B*2/3/KAUZ*2/BOW//KAUZ/4/PBW343*2KAKUNA	CHONTE #1	SERI.1B*2/3/KAUZ*2/BOW//KAUZ/4/PBW343*2KAKUNA	G6	0.893592	C6
1116	Chont#1	SERI.1B*2/3/KAUZ*2/BOW//KAUZ/4/PBW343*2KAKUNA	CHONTE #1	SERI.1B*2/3/KAUZ*2/BOW//KAUZ/4/PBW343*2KAKUNA	G6	0.999201	C6
1117	Chont#1	SERI.1B*2/3/KAUZ*2/BOW//KAUZ/4/PBW343*2KAKUNA	CHONTE #1	SERI.1B*2/3/KAUZ*2/BOW//KAUZ/4/PBW343*2KAKUNA	G6	0.999201	C6
1118	Chont#1	SERI.1B*2/3/KAUZ*2/BOW//KAUZ/4/PBW343*2KAKUNA	CHONTE #1	SERI.1B*2/3/KAUZ*2/BOW//KAUZ/4/PBW343*2KAKUNA	G6	0.843682	C6
1119	Chont#1	SERI.1B*2/3/KAUZ*2/BOW//KAUZ/4/PBW343*2KAKUNA	CHONTE #1	SERI.1B*2/3/KAUZ*2/BOW//KAUZ/4/PBW343*2KAKUNA	G6	0.872393	C6
1120	Chont#1	SERI.1B*2/3/KAUZ*2/BOW//KAUZ/4/PBW343*2KAKUNA	CHONTE #1	SERI.1B*2/3/KAUZ*2/BOW//KAUZ/4/PBW343*2KAKUNA	G6	0.999201	C6
1121	Chont#1	SERI.1B*2/3/KAUZ*2/BOW//KAUZ/4/PBW343*2KAKUNA	CHONTE #1	SERI.1B*2/3/KAUZ*2/BOW//KAUZ/4/PBW343*2KAKUNA	G6	0.976381	C6
1122	Chont#1	SERI.1B*2/3/KAUZ*2/BOW//KAUZ/4/PBW343*2KAKUNA	CHONTE #1	SERI.1B*2/3/KAUZ*2/BOW//KAUZ/4/PBW343*2KAKUNA	G6	0.999201	C6
1123	Chont#1	SERI.1B*2/3/KAUZ*2/BOW//KAUZ/4/PBW343*2KAKUNA	CHONTE #1	SERI.1B*2/3/KAUZ*2/BOW//KAUZ/4/PBW343*2KAKUNA	G6	0.891507	C6
1124	Chont#1	SERI.1B*2/3/KAUZ*2/BOW//KAUZ/4/PBW343*2KAKUNA	CHONTE #1	SERI.1B*2/3/KAUZ*2/BOW//KAUZ/4/PBW343*2KAKUNA	G6	0.999201	C6
1125	Chont#1	SERI.1B*2/3/KAUZ*2/BOW//KAUZ/4/PBW343*2KAKUNA	CHONTE #1	SERI.1B*2/3/KAUZ*2/BOW//KAUZ/4/PBW343*2KAKUNA	G6	0.975763	C6
1126	Chont#1	SERI.1B*2/3/KAUZ*2/BOW//KAUZ/4/PBW343*2KAKUNA	CHONTE #1	SERI.1B*2/3/KAUZ*2/BOW//KAUZ/4/PBW343*2KAKUNA	G6	0.999201	C6
1127	Chont#1	SERI.1B*2/3/KAUZ*2/BOW//KAUZ/4/PBW343*2KAKUNA	CHONTE #1	SERI.1B*2/3/KAUZ*2/BOW//KAUZ/4/PBW343*2KAKUNA	G6	0.999201	C6
1128	Chont#1	SERI.1B*2/3/KAUZ*2/BOW//KAUZ/4/PBW343*2KAKUNA	CHONTE #1	SERI.1B*2/3/KAUZ*2/BOW//KAUZ/4/PBW343*2KAKUNA	G6	0.984938	C6
1129	Chont#1	SERI.1B*2/3/KAUZ*2/BOW//KAUZ/4/PBW343*2KAKUNA	CHONTE #1	SERI.1B*2/3/KAUZ*2/BOW//KAUZ/4/PBW343*2KAKUNA	G6	0.999201	C6
1130	Chont#1	SERI.1B*2/3/KAUZ*2/BOW//KAUZ/4/PBW343*2KAKUNA	GUL-96	ID8009994.W./VEE	G6	0.562706	C6
1131	Chont#1	SERI.1B*2/3/KAUZ*2/BOW//KAUZ/4/PBW343*2KAKUNA	CHONTE #1	SERI.1B*2/3/KAUZ*2/BOW//KAUZ/4/PBW343*2KAKUNA	G6	0.999201	C6
1132	Chont#1	SERI.1B*2/3/KAUZ*2/BOW//KAUZ/4/PBW343*2KAKUNA	CHONTE #1	SERI.1B*2/3/KAUZ*2/BOW//KAUZ/4/PBW343*2KAKUNA	G6	0.999201	C6
1133	Chont#1	SERI.1B*2/3/KAUZ*2/BOW//KAUZ/4/PBW343*2KAKUNA	CHONTE #1	SERI.1B*2/3/KAUZ*2/BOW//KAUZ/4/PBW343*2KAKUNA	G6	0.999201	C6
1134	Chont#1	SERI.1B*2/3/KAUZ*2/BOW//KAUZ/4/PBW343*2KAKUNA	CHONTE #1	SERI.1B*2/3/KAUZ*2/BOW//KAUZ/4/PBW343*2KAKUNA	G6	0.999201	C6
1135	Chont#1	SERI.1B*2/3/KAUZ*2/BOW//KAUZ/4/PBW343*2KAKUNA	CHONTE #1	SERI.1B*2/3/KAUZ*2/BOW//KAUZ/4/PBW343*2KAKUNA	G6	0.999201	C6
1136	Chont#1	SERI.1B*2/3/KAUZ*2/BOW//KAUZ/4/PBW343*2KAKUNA	CHONTE #1	SERI.1B*2/3/KAUZ*2/BOW//KAUZ/4/PBW343*2KAKUNA	G6	0.982573	C6
1137	Chont#1	SERI.1B*2/3/KAUZ*2/BOW//KAUZ/4/PBW343*2KAKUNA	CHONTE #1	SERI.1B*2/3/KAUZ*2/BOW//KAUZ/4/PBW343*2KAKUNA	G6	0.999201	C6
1138	Chont#1	SERI.1B*2/3/KAUZ*2/BOW//KAUZ/4/PBW343*2KAKUNA	RANA-96	CA 8055/6/PATOr/CALIDAD/3/7C//BB/CNO15/4/CALIDAD//CNO67/SONORA	G0	0.227972	C6
1139	Chont#1	SERI.1B*2/3/KAUZ*2/BOW//KAUZ/4/PBW343*2KAKUNA	CHONTE #1	SERI.1B*2/3/KAUZ*2/BOW//KAUZ/4/PBW343*2KAKUNA	G6	0.999201	C6
1140	Chont#1	SERI.1B*2/3/KAUZ*2/BOW//KAUZ/4/PBW343*2KAKUNA	CHONTE #1	SERI.1B*2/3/KAUZ*2/BOW//KAUZ/4/PBW343*2KAKUNA	G6	0.999201	C6
1141	Chont#1	SERI.1B*2/3/KAUZ*2/BOW//KAUZ/4/PBW343*2KAKUNA	CHONTE #1	SERI.1B*2/3/KAUZ*2/BOW//KAUZ/4/PBW343*2KAKUNA	G6	0.817358	C6
1142	Chont#1	SERI.1B*2/3/KAUZ*2/BOW//KAUZ/4/PBW343*2KAKUNA	CHONTE #1	SERI.1B*2/3/KAUZ*2/BOW//KAUZ/4/PBW343*2KAKUNA	G6	0.947497	C6
1143	Chont#1	SERI.1B*2/3/KAUZ*2/BOW//KAUZ/4/PBW343*2KAKUNA	CHONTE #1	SERI.1B*2/3/KAUZ*2/BOW//KAUZ/4/PBW343*2KAKUNA	G6	0.976213	C6
1144	Chont#1	SERI.1B*2/3/KAUZ*2/BOW//KAUZ/4/PBW343*2KAKUNA	CHONTE #1	SERI.1B*2/3/KAUZ*2/BOW//KAUZ/4/PBW343*2KAKUNA	G6	0.999201	C6
1145	Chont#1	SERI.1B*2/3/KAUZ*2/BOW//KAUZ/4/PBW343*2KAKUNA	CHONTE #1	SERI.1B*2/3/KAUZ*2/BOW//KAUZ/4/PBW343*2KAKUNA	G6	0.881009	C6
1146	Chont#1	SERI.1B*2/3/KAUZ*2/BOW//KAUZ/4/PBW343*2KAKUNA	CHONTE #1	SERI.1B*2/3/KAUZ*2/BOW//KAUZ/4/PBW343*2KAKUNA	G6	0.939872	C6
1147	Chont#1	SERI.1B*2/3/KAUZ*2/BOW//KAUZ/4/PBW343*2KAKUNA	CHONTE #1	SERI.1B*2/3/KAUZ*2/BOW//KAUZ/4/PBW343*2KAKUNA	G6	0.999201	C6
1148	Chont#1	SERI.1B*2/3/KAUZ*2/BOW//KAUZ/4/PBW343*2KAKUNA	CHONTE #1	SERI.1B*2/3/KAUZ*2/BOW//KAUZ/4/PBW343*2KAKUNA	G6	0.898238	C6
1149	Chont#1	SERI.1B*2/3/KAUZ*2/BOW//KAUZ/4/PBW343*2KAKUNA	CHONTE #1	SERI.1B*2/3/KAUZ*2/BOW//KAUZ/4/PBW343*2KAKUNA	G6	0.996929	C6
1150	Chont#1	SERI.1B*2/3/KAUZ*2/BOW//KAUZ/4/PBW343*2KAKUNA	CHONTE #1	SERI.1B*2/3/KAUZ*2/BOW//KAUZ/4/PBW343*2KAKUNA	G6	0.98039	C6
1151	Chont#1	SERI.1B*2/3/KAUZ*2/BOW//KAUZ/4/PBW343*2KAKUNA	CHONTE #1	SERI.1B*2/3/KAUZ*2/BOW//KAUZ/4/PBW343*2KAKUNA	G6	0.999201	C6
1152	Chont#1	SERI.1B*2/3/KAUZ*2/BOW//KAUZ/4/PBW343*2KAKUNA	CHONTE #1	SERI.1B*2/3/KAUZ*2/BOW//KAUZ/4/PBW343*2KAKUNA	G6	0.999201	C6
1153	Chont#1	SERI.1B*2/3/KAUZ*2/BOW//KAUZ/4/PBW343*2KAKUNA	BAKHTAR-013	ISENGRAIN/ORNICAR	G5	0.999201	C5
1154	Chont#1	SERI.1B*2/3/KAUZ*2/BOW//KAUZ/4/PBW343*2KAKUNA	CHONTE #1	SERI.1B*2/3/KAUZ*2/BOW//KAUZ/4/PBW343*2KAKUNA	G6	0.975789	C6
1155	Chont#1	SERI.1B*2/3/KAUZ*2/BOW//KAUZ/4/PBW343*2KAKUNA	BAKHTAR-013	ISENGRAIN/ORNICAR	G5	0.993644	C5
1156	Chont#1	SERI.1B*2/3/KAUZ*2/BOW//KAUZ/4/PBW343*2KAKUNA	CHONTE #1	SERI.1B*2/3/KAUZ*2/BOW//KAUZ/4/PBW343*2KAKUNA	G6	0.966288	C6
1157	Chont#1	SERI.1B*2/3/KAUZ*2/BOW//KAUZ/4/PBW343*2KAKUNA	CHONTE #1	SERI.1B*2/3/KAUZ*2/BOW//KAUZ/4/PBW343*2KAKUNA	G6	0.999201	C6
1158	Chont#1	SERI.1B*2/3/KAUZ*2/BOW//KAUZ/4/PBW343*2KAKUNA	CHONTE #1	SERI.1B*2/3/KAUZ*2/BOW//KAUZ/4/PBW343*2KAKUNA	G6	0.90668	C6
1159	Chont#1	SERI.1B*2/3/KAUZ*2/BOW//KAUZ/4/PBW343*2KAKUNA	CHONTE #1	SERI.1B*2/3/KAUZ*2/BOW//KAUZ/4/PBW343*2KAKUNA	G6	0.58908	C1*
1160	Chont#1	SERI.1B*2/3/KAUZ*2/BOW//KAUZ/4/PBW343*2KAKUNA	CHONTE #1	SERI.1B*2/3/KAUZ*2/BOW//KAUZ/4/PBW343*2KAKUNA	G6	0.650765	C2*
1161	Chont#1	SERI.1B*2/3/KAUZ*2/BOW//KAUZ/4/PBW343*2KAKUNA	CHONTE #1	SERI.1B*2/3/KAUZ*2/BOW//KAUZ/4/PBW343*2KAKUNA	G6	0.983277	C6
1162	Chont#1	SERI.1B*2/3/KAUZ*2/BOW//KAUZ/4/PBW343*2KAKUNA	CHONTE #1	SERI.1B*2/3/KAUZ*2/BOW//KAUZ/4/PBW343*2KAKUNA	G6	0.867098	C6
1163	Chont#1	SERI.1B*2/3/KAUZ*2/BOW//KAUZ/4/PBW343*2KAKUNA	CHONTE #1	SERI.1B*2/3/KAUZ*2/BOW//KAUZ/4/PBW343*2KAKUNA	G6	0.888366	C6
1164	Chont#1	SERI.1B*2/3/KAUZ*2/BOW//KAUZ/4/PBW343*2KAKUNA	CHONTE #1	SERI.1B*2/3/KAUZ*2/BOW//KAUZ/4/PBW343*2KAKUNA	G6	0.775631	C6
1165	Chont#1	SERI.1B*2/3/KAUZ*2/BOW//KAUZ/4/PBW343*2KAKUNA	UNKNOWN	UNKNOWN	G6+	0.56164	C6+
1166	Chont#1	SERI.1B*2/3/KAUZ*2/BOW//KAUZ/4/PBW343*2KAKUNA	CHONTE #1	SERI.1B*2/3/KAUZ*2/BOW//KAUZ/4/PBW343*2KAKUNA	G6	0.901394	C6
1167	Chont#1	SERI.1B*2/3/KAUZ*2/BOW//KAUZ/4/PBW343*2KAKUNA	ROSHAN-96	BLOUNDAN/3/Bb/7C*2//Y50E/KAL*3	G1	0.687835	C1
1168	Chont#1	SERI.1B*2/3/KAUZ*2/BOW//KAUZ/4/PBW343*2KAKUNA	CHONTE #1	SERI.1B*2/3/KAUZ*2/BOW//KAUZ/4/PBW343*2KAKUNA	G6	0.838653	C6
1169	Chont#1	SERI.1B*2/3/KAUZ*2/BOW//KAUZ/4/PBW343*2KAKUNA	CHONTE #1	SERI.1B*2/3/KAUZ*2/BOW//KAUZ/4/PBW343*2KAKUNA	G6	0.789363	C2*
1170	Chont#1	SERI.1B*2/3/KAUZ*2/BOW//KAUZ/4/PBW343*2KAKUNA	CHONTE #1	SERI.1B*2/3/KAUZ*2/BOW//KAUZ/4/PBW343*2KAKUNA	G6	0.568144	C1*
1171	Chont#1	SERI.1B*2/3/KAUZ*2/BOW//KAUZ/4/PBW343*2KAKUNA	MUQAWIM-09	OASIS/SKAUZ//4*BCN/3/2*PASTOR	G4	0.984605	C4*
1172	Chont#1	SERI.1B*2/3/KAUZ*2/BOW//KAUZ/4/PBW343*2KAKUNA	CHONTE #1	SERI.1B*2/3/KAUZ*2/BOW//KAUZ/4/PBW343*2KAKUNA	G6	0.865349	C6
1173	Chont#1	SERI.1B*2/3/KAUZ*2/BOW//KAUZ/4/PBW343*2KAKUNA	CHONTE #1	SERI.1B*2/3/KAUZ*2/BOW//KAUZ/4/PBW343*2KAKUNA	G6	0.649333	C6
1174	Chont#1	SERI.1B*2/3/KAUZ*2/BOW//KAUZ/4/PBW343*2KAKUNA	CHONTE #1	SERI.1B*2/3/KAUZ*2/BOW//KAUZ/4/PBW343*2KAKUNA	G6	0.655171	C2*
1175	Chont#1	SERI.1B*2/3/KAUZ*2/BOW//KAUZ/4/PBW343*2KAKUNA	ROSHAN-96	BLOUNDAN/3/Bb/7C*2//Y50E/KAL*3	G1	0.999201	C1
1176	Chont#1	SERI.1B*2/3/KAUZ*2/BOW//KAUZ/4/PBW343*2KAKUNA	CHONTE #1	SERI.1B*2/3/KAUZ*2/BOW//KAUZ/4/PBW343*2KAKUNA	G6	0.7263	C6
1177	Chont#1	SERI.1B*2/3/KAUZ*2/BOW//KAUZ/4/PBW343*2KAKUNA	MAZAR-99	PFAU/SERI-82//BOBWHITE	G2	0.95074	C2
1178	Chont#1	SERI.1B*2/3/KAUZ*2/BOW//KAUZ/4/PBW343*2KAKUNA	MAZAR-99	PFAU/SERI-82//BOBWHITE	G0*	0.438427	C2
1179	Chont#1	SERI.1B*2/3/KAUZ*2/BOW//KAUZ/4/PBW343*2KAKUNA	ROSHAN-96	BLOUNDAN/3/Bb/7C*2//Y50E/KAL*3	G6*	0.527937	C1
1180	Chont#1	SERI.1B*2/3/KAUZ*2/BOW//KAUZ/4/PBW343*2KAKUNA	CHONTE #1	SERI.1B*2/3/KAUZ*2/BOW//KAUZ/4/PBW343*2KAKUNA	G6	0.999201	C6
1181	Chont#1	SERI.1B*2/3/KAUZ*2/BOW//KAUZ/4/PBW343*2KAKUNA	CHONTE #1	SERI.1B*2/3/KAUZ*2/BOW//KAUZ/4/PBW343*2KAKUNA	G6	0.999201	C6
1182	Chont#1	SERI.1B*2/3/KAUZ*2/BOW//KAUZ/4/PBW343*2KAKUNA	CHONTE #1	SERI.1B*2/3/KAUZ*2/BOW//KAUZ/4/PBW343*2KAKUNA	G6	0.876535	C6
1183	Chont#1	SERI.1B*2/3/KAUZ*2/BOW//KAUZ/4/PBW343*2KAKUNA	CHONTE #1	SERI.1B*2/3/KAUZ*2/BOW//KAUZ/4/PBW343*2KAKUNA	G6	0.894522	C6
1184	Chont#1	SERI.1B*2/3/KAUZ*2/BOW//KAUZ/4/PBW343*2KAKUNA	CHONTE #1	SERI.1B*2/3/KAUZ*2/BOW//KAUZ/4/PBW343*2KAKUNA	G6	0.999201	C6
1185	Chont#1	SERI.1B*2/3/KAUZ*2/BOW//KAUZ/4/PBW343*2KAKUNA	CHONTE #1	SERI.1B*2/3/KAUZ*2/BOW//KAUZ/4/PBW343*2KAKUNA	G6	0.939989	C6
1186	Chont#1	SERI.1B*2/3/KAUZ*2/BOW//KAUZ/4/PBW343*2KAKUNA	CHONTE #1	SERI.1B*2/3/KAUZ*2/BOW//KAUZ/4/PBW343*2KAKUNA	G6	0.906901	C6
1187	Chont#1	SERI.1B*2/3/KAUZ*2/BOW//KAUZ/4/PBW343*2KAKUNA	ROSHAN-96	BLOUNDAN/3/Bb/7C*2//Y50E/KAL*3	G1	0.720399	C1
1188	Chont#1	SERI.1B*2/3/KAUZ*2/BOW//KAUZ/4/PBW343*2KAKUNA	CHONTE #1	SERI.1B*2/3/KAUZ*2/BOW//KAUZ/4/PBW343*2KAKUNA	G6	0.998616	C6
1189	Chont#1	SERI.1B*2/3/KAUZ*2/BOW//KAUZ/4/PBW343*2KAKUNA	CHONTE #1	SERI.1B*2/3/KAUZ*2/BOW//KAUZ/4/PBW343*2KAKUNA	G6	0.660156	C6
1190	Chont#1	SERI.1B*2/3/KAUZ*2/BOW//KAUZ/4/PBW343*2KAKUNA	CHONTE #1	SERI.1B*2/3/KAUZ*2/BOW//KAUZ/4/PBW343*2KAKUNA	G6	0.72961	C6
1191	Chont#1	SERI.1B*2/3/KAUZ*2/BOW//KAUZ/4/PBW343*2KAKUNA	CHONTE #1	SERI.1B*2/3/KAUZ*2/BOW//KAUZ/4/PBW343*2KAKUNA	G6	0.856264	C6
1192	Chont#1	SERI.1B*2/3/KAUZ*2/BOW//KAUZ/4/PBW343*2KAKUNA	CHONTE #1	SERI.1B*2/3/KAUZ*2/BOW//KAUZ/4/PBW343*2KAKUNA	G6	0.936002	C6
1193	Chont#1	SERI.1B*2/3/KAUZ*2/BOW//KAUZ/4/PBW343*2KAKUNA	CHONTE #1	SERI.1B*2/3/KAUZ*2/BOW//KAUZ/4/PBW343*2KAKUNA	G0	0.480496	C1*
1196	Chont#1	SERI.1B*2/3/KAUZ*2/BOW//KAUZ/4/PBW343*2KAKUNA	BAKHTAR-013	ISENGRAIN/ORNICAR	G5	0.999201	C5
1197	Chont#1	SERI.1B*2/3/KAUZ*2/BOW//KAUZ/4/PBW343*2KAKUNA	ROSHAN-96	BLOUNDAN/3/Bb/7C*2//Y50E/KAL*3	G1	0.999201	C1
1198	Chont#1	SERI.1B*2/3/KAUZ*2/BOW//KAUZ/4/PBW343*2KAKUNA	CHONTE #1	SERI.1B*2/3/KAUZ*2/BOW//KAUZ/4/PBW343*2KAKUNA	G6	0.999201	C6
1199	Chont#1	SERI.1B*2/3/KAUZ*2/BOW//KAUZ/4/PBW343*2KAKUNA	CHONTE #1	SERI.1B*2/3/KAUZ*2/BOW//KAUZ/4/PBW343*2KAKUNA	G6	0.999201	C6
1200	Chont#1	SERI.1B*2/3/KAUZ*2/BOW//KAUZ/4/PBW343*2KAKUNA	CHONTE #1	SERI.1B*2/3/KAUZ*2/BOW//KAUZ/4/PBW343*2KAKUNA	G6	0.996207	C6
1201	Chont#1	SERI.1B*2/3/KAUZ*2/BOW//KAUZ/4/PBW343*2KAKUNA	CHONTE #1	SERI.1B*2/3/KAUZ*2/BOW//KAUZ/4/PBW343*2KAKUNA	G6	0.976832	C6
1202	Chont#1	SERI.1B*2/3/KAUZ*2/BOW//KAUZ/4/PBW343*2KAKUNA	CHONTE #1	SERI.1B*2/3/KAUZ*2/BOW//KAUZ/4/PBW343*2KAKUNA	G6	0.995737	C6
1203	Chont#1	SERI.1B*2/3/KAUZ*2/BOW//KAUZ/4/PBW343*2KAKUNA	ROSHAN-96	BLOUNDAN/3/Bb/7C*2//Y50E/KAL*3	G1	0.797877	C1
1204	Chonte#1	SERI.1B*2/3/KAUZ*2/BOW//KAUZ/4/PBW343*2KAKUNA	MUQAWIM-09	OASIS/SKAUZ//4*BCN/3/2*PASTOR	G4	0.800101	C4
1205	Chonte#1	SERI.1B*2/3/KAUZ*2/BOW//KAUZ/4/PBW343*2KAKUNA	MUQAWIM-09	OASIS/SKAUZ//4*BCN/3/2*PASTOR	G4	0.64897	C4
1206	Chonte#1	SERI.1B*2/3/KAUZ*2/BOW//KAUZ/4/PBW343*2KAKUNA	UNKNOWN	UNKNOWN	G1+	0.542175	C1+
1207	Chonte#1	SERI.1B*2/3/KAUZ*2/BOW//KAUZ/4/PBW343*2KAKUNA	CHONTE #1	SERI.1B*2/3/KAUZ*2/BOW//KAUZ/4/PBW343*2KAKUNA	G6	0.999201	C6
1208	Chonte#1	SERI.1B*2/3/KAUZ*2/BOW//KAUZ/4/PBW343*2KAKUNA	ROSHAN-96	BLOUNDAN/3/Bb/7C*2//Y50E/KAL*3	G1	0.863592	C1
1209	Chonte#1	SERI.1B*2/3/KAUZ*2/BOW//KAUZ/4/PBW343*2KAKUNA	BAKHTAR-013	ISENGRAIN/ORNICAR	G5	0.93125	C5
1210	Chonte#1	SERI.1B*2/3/KAUZ*2/BOW//KAUZ/4/PBW343*2KAKUNA	GUL-96	ID8009994.W./VEE	G6	0.564799	C6
1211	Chonte#1#1	SERI.1B*2/3/KAUZ*2/BOW//KAUZ/4/PBW343*2KAKUNA	CHONTE #1	SERI.1B*2/3/KAUZ*2/BOW//KAUZ/4/PBW343*2KAKUNA	G6	0.999201	C6
1212	Chonte#1#1	SERI.1B*2/3/KAUZ*2/BOW//KAUZ/4/PBW343*2KAKUNA	CHONTE #1	SERI.1B*2/3/KAUZ*2/BOW//KAUZ/4/PBW343*2KAKUNA	G6	0.881165	C6
1213	Chonte#1#1	SERI.1B*2/3/KAUZ*2/BOW//KAUZ/4/PBW343*2KAKUNA	CHONTE #1	SERI.1B*2/3/KAUZ*2/BOW//KAUZ/4/PBW343*2KAKUNA	G6	0.999201	C6
1214	Chonte#1#1	SERI.1B*2/3/KAUZ*2/BOW//KAUZ/4/PBW343*2KAKUNA	CHONTE #1	SERI.1B*2/3/KAUZ*2/BOW//KAUZ/4/PBW343*2KAKUNA	G6	0.872091	C6
1215	Chonte#1#1	SERI.1B*2/3/KAUZ*2/BOW//KAUZ/4/PBW343*2KAKUNA	CHONTE #1	SERI.1B*2/3/KAUZ*2/BOW//KAUZ/4/PBW343*2KAKUNA	G6	0.646848	C6
1216	Chonte#1#1	SERI.1B*2/3/KAUZ*2/BOW//KAUZ/4/PBW343*2KAKUNA	CHONTE #1	SERI.1B*2/3/KAUZ*2/BOW//KAUZ/4/PBW343*2KAKUNA	G6	0.999201	C6
1217	Chonte#1#1	SERI.1B*2/3/KAUZ*2/BOW//KAUZ/4/PBW343*2KAKUNA	CHONTE #1	SERI.1B*2/3/KAUZ*2/BOW//KAUZ/4/PBW343*2KAKUNA	G6	0.999201	C6
1218	Chonte#1#1	SERI.1B*2/3/KAUZ*2/BOW//KAUZ/4/PBW343*2KAKUNA	MAZAR-99	PFAU/SERI-82//BOBWHITE	G2	0.948228	C2
1219	Chonte#1#1	SERI.1B*2/3/KAUZ*2/BOW//KAUZ/4/PBW343*2KAKUNA	CHONTE #1	SERI.1B*2/3/KAUZ*2/BOW//KAUZ/4/PBW343*2KAKUNA	G6	0.815272	C6
1220	Chonte#1#1	SERI.1B*2/3/KAUZ*2/BOW//KAUZ/4/PBW343*2KAKUNA	CHONTE #1	SERI.1B*2/3/KAUZ*2/BOW//KAUZ/4/PBW343*2KAKUNA	G6	0.868855	C6
1221	Chonte#1#1	SERI.1B*2/3/KAUZ*2/BOW//KAUZ/4/PBW343*2KAKUNA	CHONTE #1	SERI.1B*2/3/KAUZ*2/BOW//KAUZ/4/PBW343*2KAKUNA	G6	0.999201	C6
1222	Chonte#1#1	SERI.1B*2/3/KAUZ*2/BOW//KAUZ/4/PBW343*2KAKUNA	MAZAR-99	PFAU/SERI-82//BOBWHITE	G2	0.602651	C2
1223	Chonte#1#1	SERI.1B*2/3/KAUZ*2/BOW//KAUZ/4/PBW343*2KAKUNA	CHONTE #1	SERI.1B*2/3/KAUZ*2/BOW//KAUZ/4/PBW343*2KAKUNA	G6	0.55393	C6
1224	Chonte#1#1	SERI.1B*2/3/KAUZ*2/BOW//KAUZ/4/PBW343*2KAKUNA	CHONTE #1	SERI.1B*2/3/KAUZ*2/BOW//KAUZ/4/PBW343*2KAKUNA	G6	0.975684	C6
1225	Chonte#1#1	SERI.1B*2/3/KAUZ*2/BOW//KAUZ/4/PBW343*2KAKUNA	CHONTE #1	SERI.1B*2/3/KAUZ*2/BOW//KAUZ/4/PBW343*2KAKUNA	G6	0.968624	C6
1226	Chonte#1#1	SERI.1B*2/3/KAUZ*2/BOW//KAUZ/4/PBW343*2KAKUNA	CHONTE #1	SERI.1B*2/3/KAUZ*2/BOW//KAUZ/4/PBW343*2KAKUNA	G6	0.925353	C6
1227	Chonte#1#1	SERI.1B*2/3/KAUZ*2/BOW//KAUZ/4/PBW343*2KAKUNA	CHONTE #1	SERI.1B*2/3/KAUZ*2/BOW//KAUZ/4/PBW343*2KAKUNA	G6	0.999201	C6
1228	Chonte#1#1	SERI.1B*2/3/KAUZ*2/BOW//KAUZ/4/PBW343*2KAKUNA	CHONTE #1	SERI.1B*2/3/KAUZ*2/BOW//KAUZ/4/PBW343*2KAKUNA	G6	0.983663	C6
1229	Chonte#1#1	SERI.1B*2/3/KAUZ*2/BOW//KAUZ/4/PBW343*2KAKUNA	CHONTE #1	SERI.1B*2/3/KAUZ*2/BOW//KAUZ/4/PBW343*2KAKUNA	G6	0.999201	C6
1230	Chonte#1#1	SERI.1B*2/3/KAUZ*2/BOW//KAUZ/4/PBW343*2KAKUNA	CHONTE #1	SERI.1B*2/3/KAUZ*2/BOW//KAUZ/4/PBW343*2KAKUNA	G6	0.999005	C6
1231	Chonte#1#1	SERI.1B*2/3/KAUZ*2/BOW//KAUZ/4/PBW343*2KAKUNA	CHONTE #1	SERI.1B*2/3/KAUZ*2/BOW//KAUZ/4/PBW343*2KAKUNA	G6	0.999201	C6
1232	Chonte#1#1	SERI.1B*2/3/KAUZ*2/BOW//KAUZ/4/PBW343*2KAKUNA	CHONTE #1	SERI.1B*2/3/KAUZ*2/BOW//KAUZ/4/PBW343*2KAKUNA	G6	0.999201	C6
1235	Chonte#1#1	SERI.1B*2/3/KAUZ*2/BOW//KAUZ/4/PBW343*2KAKUNA	CHONTE #1	SERI.1B*2/3/KAUZ*2/BOW//KAUZ/4/PBW343*2KAKUNA	G6	0.995119	C6
1236	Chonte#1#1	SERI.1B*2/3/KAUZ*2/BOW//KAUZ/4/PBW343*2KAKUNA	CHONTE #1	SERI.1B*2/3/KAUZ*2/BOW//KAUZ/4/PBW343*2KAKUNA	G6	0.999201	C6
1237	Chonte#1#1	SERI.1B*2/3/KAUZ*2/BOW//KAUZ/4/PBW343*2KAKUNA	CHONTE #1	SERI.1B*2/3/KAUZ*2/BOW//KAUZ/4/PBW343*2KAKUNA	G6	0.944642	C6
1238	Chonte#1#1	SERI.1B*2/3/KAUZ*2/BOW//KAUZ/4/PBW343*2KAKUNA	CHONTE #1	SERI.1B*2/3/KAUZ*2/BOW//KAUZ/4/PBW343*2KAKUNA	G6	0.998351	C6
1239	Chonte#1#1	SERI.1B*2/3/KAUZ*2/BOW//KAUZ/4/PBW343*2KAKUNA	CHONTE #1	SERI.1B*2/3/KAUZ*2/BOW//KAUZ/4/PBW343*2KAKUNA	G6	0.999201	C6
1240	Chonte#1#1	SERI.1B*2/3/KAUZ*2/BOW//KAUZ/4/PBW343*2KAKUNA	CHONTE #1	SERI.1B*2/3/KAUZ*2/BOW//KAUZ/4/PBW343*2KAKUNA	G6	0.94634	C6
1241	Chonte#1#1	SERI.1B*2/3/KAUZ*2/BOW//KAUZ/4/PBW343*2KAKUNA	CHONTE #1	SERI.1B*2/3/KAUZ*2/BOW//KAUZ/4/PBW343*2KAKUNA	G6	0.914877	C6
1242	Chonte#1#1	SERI.1B*2/3/KAUZ*2/BOW//KAUZ/4/PBW343*2KAKUNA	CHONTE #1	SERI.1B*2/3/KAUZ*2/BOW//KAUZ/4/PBW343*2KAKUNA	G6	0.999201	C6
1243	Chonte#1#1	SERI.1B*2/3/KAUZ*2/BOW//KAUZ/4/PBW343*2KAKUNA	MAZAR-99	PFAU/SERI-82//BOBWHITE	G2	0.947379	C2
1244	Chonte#1#1	SERI.1B*2/3/KAUZ*2/BOW//KAUZ/4/PBW343*2KAKUNA	CHONTE #1	SERI.1B*2/3/KAUZ*2/BOW//KAUZ/4/PBW343*2KAKUNA	G6	0.999201	C6
1245	Chonte#1#1	SERI.1B*2/3/KAUZ*2/BOW//KAUZ/4/PBW343*2KAKUNA	CHONTE #1	SERI.1B*2/3/KAUZ*2/BOW//KAUZ/4/PBW343*2KAKUNA	G6	0.999201	C6
1246	Chonte#1#1	SERI.1B*2/3/KAUZ*2/BOW//KAUZ/4/PBW343*2KAKUNA	CHONTE #1	SERI.1B*2/3/KAUZ*2/BOW//KAUZ/4/PBW343*2KAKUNA	G6	0.999201	C6
1247	Chonte#1#1	SERI.1B*2/3/KAUZ*2/BOW//KAUZ/4/PBW343*2KAKUNA	CHONTE #1	SERI.1B*2/3/KAUZ*2/BOW//KAUZ/4/PBW343*2KAKUNA	G6	0.999201	C6
1248	Chonte#1#1	SERI.1B*2/3/KAUZ*2/BOW//KAUZ/4/PBW343*2KAKUNA	CHONTE #1	SERI.1B*2/3/KAUZ*2/BOW//KAUZ/4/PBW343*2KAKUNA	G6	0.999201	C6
1249	Chonte#1#1	SERI.1B*2/3/KAUZ*2/BOW//KAUZ/4/PBW343*2KAKUNA	CHONTE #1	SERI.1B*2/3/KAUZ*2/BOW//KAUZ/4/PBW343*2KAKUNA	G6	0.994022	C6
1250	Chonte#1#1	SERI.1B*2/3/KAUZ*2/BOW//KAUZ/4/PBW343*2KAKUNA	CHONTE #1	SERI.1B*2/3/KAUZ*2/BOW//KAUZ/4/PBW343*2KAKUNA	G6	0.999201	C6
1251	Chonte#1#1	SERI.1B*2/3/KAUZ*2/BOW//KAUZ/4/PBW343*2KAKUNA	CHONTE #1	SERI.1B*2/3/KAUZ*2/BOW//KAUZ/4/PBW343*2KAKUNA	G6	0.999201	C6
1252	Chonte#1#1	SERI.1B*2/3/KAUZ*2/BOW//KAUZ/4/PBW343*2KAKUNA	CHONTE #1	SERI.1B*2/3/KAUZ*2/BOW//KAUZ/4/PBW343*2KAKUNA	G6	0.998107	C6
1253	Chonte#1#1	SERI.1B*2/3/KAUZ*2/BOW//KAUZ/4/PBW343*2KAKUNA	CHONTE #1	SERI.1B*2/3/KAUZ*2/BOW//KAUZ/4/PBW343*2KAKUNA	G6	0.765672	C6
1254	Chonte#1#1	SERI.1B*2/3/KAUZ*2/BOW//KAUZ/4/PBW343*2KAKUNA	CHONTE #1	SERI.1B*2/3/KAUZ*2/BOW//KAUZ/4/PBW343*2KAKUNA	G6	0.999201	C6
1255	Chonte#1#1	SERI.1B*2/3/KAUZ*2/BOW//KAUZ/4/PBW343*2KAKUNA	CHONTE #1	SERI.1B*2/3/KAUZ*2/BOW//KAUZ/4/PBW343*2KAKUNA	G6	0.999201	C6
1256	Chonte#1#1	SERI.1B*2/3/KAUZ*2/BOW//KAUZ/4/PBW343*2KAKUNA	CHONTE #1	SERI.1B*2/3/KAUZ*2/BOW//KAUZ/4/PBW343*2KAKUNA	G6	0.999201	C6
1257	Chonte#1#1	SERI.1B*2/3/KAUZ*2/BOW//KAUZ/4/PBW343*2KAKUNA	CHONTE #1	SERI.1B*2/3/KAUZ*2/BOW//KAUZ/4/PBW343*2KAKUNA	G6	0.999201	C6
1258	Chonte#1#1	SERI.1B*2/3/KAUZ*2/BOW//KAUZ/4/PBW343*2KAKUNA	CHONTE #1	SERI.1B*2/3/KAUZ*2/BOW//KAUZ/4/PBW343*2KAKUNA	G6	0.999201	C6
1259	Chonte#1#1	SERI.1B*2/3/KAUZ*2/BOW//KAUZ/4/PBW343*2KAKUNA	CHONTE #1	SERI.1B*2/3/KAUZ*2/BOW//KAUZ/4/PBW343*2KAKUNA	G6	0.974245	C6
1260	Chonte#1#1	SERI.1B*2/3/KAUZ*2/BOW//KAUZ/4/PBW343*2KAKUNA	CHONTE #1	SERI.1B*2/3/KAUZ*2/BOW//KAUZ/4/PBW343*2KAKUNA	G6	0.999201	C6
1261	Chonte#1#1	SERI.1B*2/3/KAUZ*2/BOW//KAUZ/4/PBW343*2KAKUNA	CHONTE #1	SERI.1B*2/3/KAUZ*2/BOW//KAUZ/4/PBW343*2KAKUNA	G6	0.999201	C6
1262	Chonte#1#1	SERI.1B*2/3/KAUZ*2/BOW//KAUZ/4/PBW343*2KAKUNA	CHONTE #1	SERI.1B*2/3/KAUZ*2/BOW//KAUZ/4/PBW343*2KAKUNA	G6	0.999201	C6
1263	Chonte#1#1	SERI.1B*2/3/KAUZ*2/BOW//KAUZ/4/PBW343*2KAKUNA	CHONTE #1	SERI.1B*2/3/KAUZ*2/BOW//KAUZ/4/PBW343*2KAKUNA	G6	0.999201	C6
1264	Chonte#1#1	SERI.1B*2/3/KAUZ*2/BOW//KAUZ/4/PBW343*2KAKUNA	CHONTE #1	SERI.1B*2/3/KAUZ*2/BOW//KAUZ/4/PBW343*2KAKUNA	G6	0.999201	C6
1265	Chonte#1#1	SERI.1B*2/3/KAUZ*2/BOW//KAUZ/4/PBW343*2KAKUNA	CHONTE #1	SERI.1B*2/3/KAUZ*2/BOW//KAUZ/4/PBW343*2KAKUNA	G6	0.597207	C1*
1266	Chonte#1#1	SERI.1B*2/3/KAUZ*2/BOW//KAUZ/4/PBW343*2KAKUNA	ROSHAN-96	BLOUNDAN/3/Bb/7C*2//Y50E/KAL*3	G1	0.5997	C1
1267	Chonte#1#1	SERI.1B*2/3/KAUZ*2/BOW//KAUZ/4/PBW343*2KAKUNA	CHONTE #1	SERI.1B*2/3/KAUZ*2/BOW//KAUZ/4/PBW343*2KAKUNA	G6	0.921905	C6
1268	Chonte#1#1	SERI.1B*2/3/KAUZ*2/BOW//KAUZ/4/PBW343*2KAKUNA	CHONTE #1	SERI.1B*2/3/KAUZ*2/BOW//KAUZ/4/PBW343*2KAKUNA	G6	0.967661	C6
1269	Chonte#1#1	SERI.1B*2/3/KAUZ*2/BOW//KAUZ/4/PBW343*2KAKUNA	CHONTE #1	SERI.1B*2/3/KAUZ*2/BOW//KAUZ/4/PBW343*2KAKUNA	G6	0.959584	C6
1270	Chonte#1#1	SERI.1B*2/3/KAUZ*2/BOW//KAUZ/4/PBW343*2KAKUNA	CHONTE #1	SERI.1B*2/3/KAUZ*2/BOW//KAUZ/4/PBW343*2KAKUNA	G6	0.999201	C6
1271	Chonte#1#1	SERI.1B*2/3/KAUZ*2/BOW//KAUZ/4/PBW343*2KAKUNA	CHONTE #1	SERI.1B*2/3/KAUZ*2/BOW//KAUZ/4/PBW343*2KAKUNA	G6	0.93586	C6
1272	Chonte#1#1	SERI.1B*2/3/KAUZ*2/BOW//KAUZ/4/PBW343*2KAKUNA	CHONTE #1	SERI.1B*2/3/KAUZ*2/BOW//KAUZ/4/PBW343*2KAKUNA	G6	0.999201	C6
1273	Chonte#1#1	SERI.1B*2/3/KAUZ*2/BOW//KAUZ/4/PBW343*2KAKUNA	CHONTE #1	SERI.1B*2/3/KAUZ*2/BOW//KAUZ/4/PBW343*2KAKUNA	G6	0.999201	C6
1274	Chonte#1#1	SERI.1B*2/3/KAUZ*2/BOW//KAUZ/4/PBW343*2KAKUNA	CHONTE #1	SERI.1B*2/3/KAUZ*2/BOW//KAUZ/4/PBW343*2KAKUNA	G6	0.859295	C6
1275	Chonte#1#1	SERI.1B*2/3/KAUZ*2/BOW//KAUZ/4/PBW343*2KAKUNA	CHONTE #1	SERI.1B*2/3/KAUZ*2/BOW//KAUZ/4/PBW343*2KAKUNA	G6	0.999201	C6
1276	Chonte#1#1	SERI.1B*2/3/KAUZ*2/BOW//KAUZ/4/PBW343*2KAKUNA	MAZAR-99	PFAU/SERI-82//BOBWHITE	G2	0.951025	C2
1277	Chonte#1#1	SERI.1B*2/3/KAUZ*2/BOW//KAUZ/4/PBW343*2KAKUNA	CHONTE #1	SERI.1B*2/3/KAUZ*2/BOW//KAUZ/4/PBW343*2KAKUNA	G6	0.999201	C6
1278	Chonte#1#1	SERI.1B*2/3/KAUZ*2/BOW//KAUZ/4/PBW343*2KAKUNA	CHONTE #1	SERI.1B*2/3/KAUZ*2/BOW//KAUZ/4/PBW343*2KAKUNA	G6	0.999201	C6
1279	Chonte#1#1	SERI.1B*2/3/KAUZ*2/BOW//KAUZ/4/PBW343*2KAKUNA	CHONTE #1	SERI.1B*2/3/KAUZ*2/BOW//KAUZ/4/PBW343*2KAKUNA	G6	0.998141	C6
1280	Chonte#1#1	SERI.1B*2/3/KAUZ*2/BOW//KAUZ/4/PBW343*2KAKUNA	CHONTE #1	SERI.1B*2/3/KAUZ*2/BOW//KAUZ/4/PBW343*2KAKUNA	G6	0.999201	C6
1281	Chonte#1#1	SERI.1B*2/3/KAUZ*2/BOW//KAUZ/4/PBW343*2KAKUNA	CHONTE #1	SERI.1B*2/3/KAUZ*2/BOW//KAUZ/4/PBW343*2KAKUNA	G6	0.999201	C6
1282	Chonte#1#1	SERI.1B*2/3/KAUZ*2/BOW//KAUZ/4/PBW343*2KAKUNA	CHONTE #1	SERI.1B*2/3/KAUZ*2/BOW//KAUZ/4/PBW343*2KAKUNA	G6	0.999201	C6
1283	Chonte#1#1	SERI.1B*2/3/KAUZ*2/BOW//KAUZ/4/PBW343*2KAKUNA	CHONTE #1	SERI.1B*2/3/KAUZ*2/BOW//KAUZ/4/PBW343*2KAKUNA	G6	0.858287	C6
1284	Chonte#1#1	SERI.1B*2/3/KAUZ*2/BOW//KAUZ/4/PBW343*2KAKUNA	CHONTE #1	SERI.1B*2/3/KAUZ*2/BOW//KAUZ/4/PBW343*2KAKUNA	G6	0.999201	C6
1285	Chonte#1#1	SERI.1B*2/3/KAUZ*2/BOW//KAUZ/4/PBW343*2KAKUNA	CHONTE #1	SERI.1B*2/3/KAUZ*2/BOW//KAUZ/4/PBW343*2KAKUNA	G6	0.999201	C6
1286	Chonte#1#1	SERI.1B*2/3/KAUZ*2/BOW//KAUZ/4/PBW343*2KAKUNA	CHONTE #1	SERI.1B*2/3/KAUZ*2/BOW//KAUZ/4/PBW343*2KAKUNA	G6	0.999201	C6
1287	Chonte#1#1	SERI.1B*2/3/KAUZ*2/BOW//KAUZ/4/PBW343*2KAKUNA	MUQAWIM-09	OASIS/SKAUZ//4*BCN/3/2*PASTOR	G4	0.627063	C4
1288	Chonte#1#1	SERI.1B*2/3/KAUZ*2/BOW//KAUZ/4/PBW343*2KAKUNA	CHONTE #1	SERI.1B*2/3/KAUZ*2/BOW//KAUZ/4/PBW343*2KAKUNA	G6	0.961047	C6
1289	Chonte#1#1	SERI.1B*2/3/KAUZ*2/BOW//KAUZ/4/PBW343*2KAKUNA	BAGHLAN-09	KIRITATI//SERI/RAYON	G3	0.970081	C3
1290	Chonte#1#1	SERI.1B*2/3/KAUZ*2/BOW//KAUZ/4/PBW343*2KAKUNA	MUQAWIM-09	OASIS/SKAUZ//4*BCN/3/2*PASTOR	G4	0.973864	C4
1293	Chonte#1#1	SERI.1B*2/3/KAUZ*2/BOW//KAUZ/4/PBW343*2KAKUNA	LALMI-2	BOBWHITE/(MNE)MARNE	G2	0.806583	C2
1294	Dorokhshan	CNDO/R143/ENTE/MEXI_2/3/…	SOLH-02	OK82282//BOW/NKT	G0*	0.424598	C6*
1295	Dorokhshan	CNDO/R143/ENTE/MEXI_2/3/…	BAKHTAR-013	ISENGRAIN/ORNICAR	G5	0.983339	C5
1296	Dorokhshan	CNDO/R143/ENTE/MEXI_2/3/…	ROSHAN-96	BLOUNDAN/3/Bb/7C*2//Y50E/KAL*3	G1	0.996683	C1
1297	Dorokhshan	CNDO/R143/ENTE/MEXI_2/3/…	CHONTE #1	SERI.1B*2/3/KAUZ*2/BOW//KAUZ/4/PBW343*2KAKUNA	G6	0.999201	C6
1298	Dorokhshan	CNDO/R143/ENTE/MEXI_2/3/…	ROSHAN-96	BLOUNDAN/3/Bb/7C*2//Y50E/KAL*3	G1	0.999201	C1
1299	Dorokhshan	CNDO/R143/ENTE/MEXI_2/3/…	BAKHTAR-013	ISENGRAIN/ORNICAR	G5	0.999201	C5
1300	Dorokhshan	CNDO/R143/ENTE/MEXI_2/3/…	ROSHAN-96	BLOUNDAN/3/Bb/7C*2//Y50E/KAL*3	G1	0.973856	C1
1301	Dorokhshan	CNDO/R143/ENTE/MEXI_2/3/…	BAKHTAR-013	ISENGRAIN/ORNICAR	G5	0.999201	C5
1302	Dorokhshan	CNDO/R143/ENTE/MEXI_2/3/…	CHONTE #1	SERI.1B*2/3/KAUZ*2/BOW//KAUZ/4/PBW343*2KAKUNA	G6	0.999201	C6
1303	Dorokhshan	CNDO/R143/ENTE/MEXI_2/3/…	ROSHAN-96	BLOUNDAN/3/Bb/7C*2//Y50E/KAL*3	G1	0.984037	C1
1304	Dorokhshan	CNDO/R143/ENTE/MEXI_2/3/…	ROSHAN-96	BLOUNDAN/3/Bb/7C*2//Y50E/KAL*3	G1	0.991848	C1
1305	Dorokhshan	CNDO/R143/ENTE/MEXI_2/3/…	ROSHAN-96	BLOUNDAN/3/Bb/7C*2//Y50E/KAL*3	G1	0.999201	C1
1306	Dorokhshan	CNDO/R143/ENTE/MEXI_2/3/…	ROSHAN-96	BLOUNDAN/3/Bb/7C*2//Y50E/KAL*3	G1	0.959227	C1
1307	Dorokhshan	CNDO/R143/ENTE/MEXI_2/3/…	ROSHAN-96	BLOUNDAN/3/Bb/7C*2//Y50E/KAL*3	G1	0.977038	C1
1308	Dorokhshan	CNDO/R143/ENTE/MEXI_2/3/…	MAZAR-99	PFAU/SERI-82//BOBWHITE	G2	0.947285	C2
1309	Dorokhshan	CNDO/R143/ENTE/MEXI_2/3/…	ROSHAN-96	BLOUNDAN/3/Bb/7C*2//Y50E/KAL*3	G1	0.656406	C1
1310	Dorokhshan	CNDO/R143/ENTE/MEXI_2/3/…	BAKHTAR-013	ISENGRAIN/ORNICAR	G5	0.978234	C5
1311	Dorokhshan	CNDO/R143/ENTE/MEXI_2/3/…	ROSHAN-96	BLOUNDAN/3/Bb/7C*2//Y50E/KAL*3	G1	0.596558	C1
1312	Ghori-96	PARULA/PEWEE	MUQAWIM-09	OASIS/SKAUZ//4*BCN/3/2*PASTOR	G4	0.999201	C4
1313	Ghori-96	PARULA/PEWEE	MUQAWIM-09	OASIS/SKAUZ//4*BCN/3/2*PASTOR	G4	0.999201	C4
1314	Ghori-96	PARULA/PEWEE	MUQAWIM-09	OASIS/SKAUZ//4*BCN/3/2*PASTOR	G4	0.999201	C4
1315	Gul96	ID8009994.W./VEE	HD 2285	249/HD-2160//HD-2186	G0	0.439096	C1
1316	Gul96	ID8009994.W./VEE	MUQAWIM-09	OASIS/SKAUZ//4*BCN/3/2*PASTOR	G4	0.999201	C4
1317	Gul96	ID8009994.W./VEE	ROSHAN-96	BLOUNDAN/3/Bb/7C*2//Y50E/KAL*3	G1	0.631381	C1
1318	Gul96	ID8009994.W./VEE	MUQAWIM-09	OASIS/SKAUZ//4*BCN/3/2*PASTOR	G4	0.999057	C4
1319	Gul96	ID8009994.W./VEE	MUQAWIM-09	OASIS/SKAUZ//4*BCN/3/2*PASTOR	G4	0.98528	C4
1320	Gul96	ID8009994.W./VEE	MUQAWIM-09	OASIS/SKAUZ//4*BCN/3/2*PASTOR	G4	0.986789	C4
1321	Gul96	ID8009994.W./VEE	MUQAWIM-09	OASIS/SKAUZ//4*BCN/3/2*PASTOR	G4	0.999201	C4
1322	Gul96	ID8009994.W./VEE	MAZAR-99	PFAU/SERI-82//BOBWHITE	G2	0.920529	C2
1323	Gul96	ID8009994.W./VEE	MAZAR-99	PFAU/SERI-82//BOBWHITE	G2	0.94235	C2
1324	Gul96	ID8009994.W./VEE	MAZAR-99	PFAU/SERI-82//BOBWHITE	G2	0.950808	C2
1325	Gul96	ID8009994.W./VEE	MUQAWIM-09	OASIS/SKAUZ//4*BCN/3/2*PASTOR	G4	0.993652	C4
1326	Gul96	ID8009994.W./VEE	ROSHAN-96	BLOUNDAN/3/Bb/7C*2//Y50E/KAL*3	G1	0.72485	C1
1327	Gul-96	ID8009994.W./VEE	SOLH-02	OK82282//BOW/NKT	G8	0.999201	C8
1328	Gul-96	ID8009994.W./VEE	DARUKSHAN-08/DORAKSHAN-08	CNDO/R143/ENTE/MEXI_2/3/…	G8	0.917933	C8
1329	Gul-96	ID8009994.W./VEE	UNKNOWN	UNKNOWN	G0	0.357417	C6
1330	Gul-96	ID8009994.W./VEE	ROSHAN-96	BLOUNDAN/3/Bb/7C*2//Y50E/KAL*3	G1	0.943366	C1
1331	Gul-96	ID8009994.W./VEE	BAKHTAR-013	ISENGRAIN/ORNICAR	G5	0.979382	C5
1332	Gul-96	ID8009994.W./VEE	GUL-96	ID8009994.W./VEE	G6	0.605861	C6
1333	Gul-96	ID8009994.W./VEE	UNKNOWN	UNKNOWN	G0	0.368339	C6
1334	Gul-96	ID8009994.W./VEE	ROSHAN-96	BLOUNDAN/3/Bb/7C*2//Y50E/KAL*3	G1	0.971911	C1
1335	Gul-96	ID8009994.W./VEE	DARUKSHAN-08/DORAKSHAN-08	CNDO/R143/ENTE/MEXI_2/3/…	G8	0.999201	C8
1336	Gul-96	ID8009994.W./VEE	ROSHAN-96	BLOUNDAN/3/Bb/7C*2//Y50E/KAL*3	G1	0.999201	C1
1337	Gul-96	ID8009994.W./VEE	Chonte #1	SERI.1B*2/3/KAUZ*2/BOW//KAUZ/4/PBW343*2KAKUNA	G6	0.893541	C6
1338	Gul-96	ID8009994.W./VEE	Chonte #1	SERI.1B*2/3/KAUZ*2/BOW//KAUZ/4/PBW343*2KAKUNA	G6	0.999201	C6
1339	Gul-96	ID8009994.W./VEE	SOLH-02	OK82282//BOW/NKT	G8	0.999201	C8
1340	Gul-96	ID8009994.W./VEE	ROSHAN-96	BLOUNDAN/3/Bb/7C*2//Y50E/KAL*3	G1	0.985396	C1
1343	Gul-96	ID8009994.W./VEE	UNKNOWN	UNKNOWN	G0	0.265515	C6
1344	Gul-96	ID8009994.W./VEE	MUQAWIM-09	OASIS/SKAUZ//4*BCN/3/2*PASTOR	G4	0.999201	C4
1345	Gul-96	ID8009994.W./VEE	Chonte #1	SERI.1B*2/3/KAUZ*2/BOW//KAUZ/4/PBW343*2KAKUNA	G6	0.759489	C2*
1346	Gul-96	ID8009994.W./VEE	Chonte #1	SERI.1B*2/3/KAUZ*2/BOW//KAUZ/4/PBW343*2KAKUNA	G6	0.875861	C6
1347	Gul-96	ID8009994.W./VEE	DARUKSHAN-08/DORAKSHAN-08	CNDO/R143/ENTE/MEXI_2/3/…	G8	0.999201	C8
1348	Gul-96	ID8009994.W./VEE	Chonte #1	SERI.1B*2/3/KAUZ*2/BOW//KAUZ/4/PBW343*2KAKUNA	G6	0.999201	C6
1349	Gul-96	ID8009994.W./VEE	Chonte #1	SERI.1B*2/3/KAUZ*2/BOW//KAUZ/4/PBW343*2KAKUNA	G6	0.961689	C6
1350	Gul-96	ID8009994.W./VEE	Chonte #1	SERI.1B*2/3/KAUZ*2/BOW//KAUZ/4/PBW343*2KAKUNA	G6	0.999201	C6
1351	Gul-96	ID8009994.W./VEE	UNKNOWN	UNKNOWN	G0	0.432254	C6
1352	Gul-96	ID8009994.W./VEE	Chonte #1	SERI.1B*2/3/KAUZ*2/BOW//KAUZ/4/PBW343*2KAKUNA	G6	0.878498	C6
1355	Gul-96	ID8009994.W./VEE	Chonte #1	SERI.1B*2/3/KAUZ*2/BOW//KAUZ/4/PBW343*2KAKUNA	G6	0.999201	C6
1356	Gul-96	ID8009994.W./VEE	UNKNOWN	UNKNOWN	G0	0.403758	C2
1357	Gul-96	ID8009994.W./VEE	MUQAWIM-09	OASIS/SKAUZ//4*BCN/3/2*PASTOR	G6*	0.604159	C2*
1358	Gul-96	ID8009994.W./VEE	ROSHAN-96	BLOUNDAN/3/Bb/7C*2//Y50E/KAL*3	G1	0.82517	C1
1359	Gul-96	ID8009994.W./VEE	ROSHAN-96	BLOUNDAN/3/Bb/7C*2//Y50E/KAL*3	G1	0.976161	C1
1360	Gul-96	ID8009994.W./VEE	ROSHAN-96	BLOUNDAN/3/Bb/7C*2//Y50E/KAL*3	G1	0.999201	C1
1361	Gul-96	ID8009994.W./VEE	UNKNOWN	UNKNOWN	G0	0.355277	C6
1362	Gul-96	ID8009994.W./VEE	UNKNOWN	UNKNOWN	G0	0.337513	C6
1363	HD 2285	249/HD-2160//HD-2186	BAKHTAR-013	ISENGRAIN/ORNICAR	G5	0.999201	C5
1364	HD 2285	249/HD-2160//HD-2186	SHESHAMBAGH-08	SW89.5181/KAUZ	G0	0.403041	C6
1365	HD 2285	249/HD-2160//HD-2186	BAKHTAR-013	ISENGRAIN/ORNICAR	G5	0.999201	C5
1366	HD 2285	249/HD-2160//HD-2186	SHESHAMBAGH-08	SW89.5181/KAUZ	G0	0.366096	C6
1367	HD 2285	249/HD-2160//HD-2186	ROSHAN-96	BLOUNDAN/3/Bb/7C*2//Y50E/KAL*3	G0*	0.499485	C1
1368	Herat-99	MYNA/VUL//PRL	ROSHAN-96	BLOUNDAN/3/Bb/7C*2//Y50E/KAL*3	G1	0.999201	C1
1369	Herat-99	MYNA/VUL//PRL	ROSHAN-96	BLOUNDAN/3/Bb/7C*2//Y50E/KAL*3	G1	0.795662	C1
1370	Herat-99	MYNA/VUL//PRL	BAKHTAR-013	ISENGRAIN/ORNICAR	G5	0.999201	C5
1371	Herat-99	MYNA/VUL//PRL	ROSHAN-96	BLOUNDAN/3/Bb/7C*2//Y50E/KAL*3	G1	0.999201	C1
1372	Herat-99	MYNA/VUL//PRL	ROSHAN-96	BLOUNDAN/3/Bb/7C*2//Y50E/KAL*3	G1	0.999201	C1
1373	Herat-99	MYNA/VUL//PRL	UNKNOWN	UNKNOWN	G7	0.999201	C7
1374	kabir iran	UNKNOWN	MUQAWIM-09	OASIS/SKAUZ//4*BCN/3/2*PASTOR	G4	0.761146	C4
1375	kabir iran	UNKNOWN	ROSHAN-96	BLOUNDAN/3/Bb/7C*2//Y50E/KAL*3	G0	0.469302	C1
1376	kabir iran	UNKNOWN	ROSHAN-96	BLOUNDAN/3/Bb/7C*2//Y50E/KAL*3	G0*	0.407741	C1
1377	Kunduzi	UNKNOWN	KUNDUZI	UNKNOWN	G6	0.601329	C6
1378	Kunduzi	UNKNOWN	KUNDUZI	UNKNOWN	G6	0.615961	C6
1379	Kunduzi	UNKNOWN	KUNDUZI	UNKNOWN	G6	0.573383	C6
1380	Kunduzi	UNKNOWN	KUNDUZI	UNKNOWN	G6	0.566003	C6
1381	Kunduzi	UNKNOWN	KUNDUZI	UNKNOWN	G6	0.588429	C6
1382	Kunduzi	UNKNOWN	KUNDUZI	UNKNOWN	G6	0.552834	C6
1383	Kunduzi	UNKNOWN	KUNDUZI	UNKNOWN	G6	0.623179	C6
1384	Kunduzi	UNKNOWN	KUNDUZI	UNKNOWN	G6	0.539957	C6
1385	Kunduzi	UNKNOWN	KUNDUZI	UNKNOWN	G6	0.581461	C6
1386	Lalmi-2	BOBWHITE/(MNE)MARNE	LALMI-2	BOBWHITE/(MNE)MARNE	G2	0.860227	C2
1387	Lalmi-2	BOBWHITE/(MNE)MARNE	LALMI-2	BOBWHITE/(MNE)MARNE	G2	0.840879	C2
1388	Lalmi-2	BOBWHITE/(MNE)MARNE	LALMI-2	BOBWHITE/(MNE)MARNE	G2	0.855745	C2
1389	Lalmi-2	BOBWHITE/(MNE)MARNE	LALMI-2	BOBWHITE/(MNE)MARNE	G2	0.852414	C2
1390	Lalmi-2	BOBWHITE/(MNE)MARNE	LALMI-2	BOBWHITE/(MNE)MARNE	G2	0.844846	C2
1391	Lalmi-2	BOBWHITE/(MNE)MARNE	LALMI-2	BOBWHITE/(MNE)MARNE	G2	0.832371	C2
1392	Lalmi-2	BOBWHITE/(MNE)MARNE	LALMI-2	BOBWHITE/(MNE)MARNE	G2	0.80846	C2
1393	Lalmi-2	BOBWHITE/(MNE)MARNE	LALMI-2	BOBWHITE/(MNE)MARNE	G2	0.853859	C2
1394	Landi Mawrey	UNKNOWN	MUQAWIM-09	OASIS/SKAUZ//4*BCN/3/2*PASTOR	G4	0.999201	C4
1395	Local	UNKNOWN	ROSHAN-96	BLOUNDAN/3/Bb/7C*2//Y50E/KAL*3	G1	0.999201	C1
1396	Local	UNKNOWN	BAKHTAR-013	ISENGRAIN/ORNICAR	G5	0.999201	C5
1397	Local	UNKNOWN	ROSHAN-96	BLOUNDAN/3/Bb/7C*2//Y50E/KAL*3	G1	0.999201	C1
1398	Local	UNKNOWN	SHESHAMBAGH-08	SW89.5181/KAUZ	G0	0.427869	C6
1399	Local	UNKNOWN	ROSHAN-96	BLOUNDAN/3/Bb/7C*2//Y50E/KAL*3	G1	0.999201	C1
1400	Local	UNKNOWN	ROSHAN-96	BLOUNDAN/3/Bb/7C*2//Y50E/KAL*3	G1	0.991713	C1
1401	Local	UNKNOWN	BOW/PRL*3/6/WRM	UNCLEAR	G0	0.380342	C6
1402	Local	UNKNOWN	ROSHAN-96	BLOUNDAN/3/Bb/7C*2//Y50E/KAL*3	G1	0.839485	C1
1403	Local	UNKNOWN	UNKNOWN	UNKNOWN	G0	0.467627	C1
1406	Local	UNKNOWN	ROSHAN-96	BLOUNDAN/3/Bb/7C*2//Y50E/KAL*3	G0	0.493262	C1
1407	Local	UNKNOWN	BAKHTAR-013	ISENGRAIN/ORNICAR	G5	0.999201	C5
1408	Local	UNKNOWN	BAKHTAR-013	ISENGRAIN/ORNICAR	G5	0.982653	C5
1409	Local	UNKNOWN	MAZAR-99	PFAU/SERI-82//BOBWHITE	G2	0.942779	C2
1410	Local	UNKNOWN	MAZAR-99	PFAU/SERI-82//BOBWHITE	G2	0.927743	C2
1411	Local	UNKNOWN	ROSHAN-96	BLOUNDAN/3/Bb/7C*2//Y50E/KAL*3	G1	0.988415	C1
1412	Local	UNKNOWN	MUQAWIM-09	OASIS/SKAUZ//4*BCN/3/2*PASTOR	G4	0.999201	C4
1413	Local	UNKNOWN	ROSHAN-96	BLOUNDAN/3/Bb/7C*2//Y50E/KAL*3	G1	0.999201	C1
1414	Local	UNKNOWN	ROSHAN-96	BLOUNDAN/3/Bb/7C*2//Y50E/KAL*3	G1	0.972348	C1
1415	Local	UNKNOWN	UNKNOWN	UNKNOWN	G7	0.999201	C7
1416	Local	UNKNOWN	MUQAWIM-09	OASIS/SKAUZ//4*BCN/3/2*PASTOR	G4	0.999201	C4
1417	Local	UNKNOWN	UNKNOWN	UNKNOWN	G7	0.999201	C7
1418	Local	UNKNOWN	ROSHAN-96	BLOUNDAN/3/Bb/7C*2//Y50E/KAL*3	G1	0.799581	C1
1419	Local	UNKNOWN	ROSHAN-96	BLOUNDAN/3/Bb/7C*2//Y50E/KAL*3	G1	0.999201	C1
1420	Local	UNKNOWN	ROSHAN-96	BLOUNDAN/3/Bb/7C*2//Y50E/KAL*3	G1	0.999201	C1
1421	Mawrey	UNKNOWN	Chonte #1	SERI.1B*2/3/KAUZ*2/BOW//KAUZ/4/PBW343*2KAKUNA	G6	0.94334	C6
1422	Mazar-99	PFAU/SERI-82//BOBWHITE	MUQAWIM-09	OASIS/SKAUZ//4*BCN/3/2*PASTOR	G4	0.969969	C4
1423	Mazar-99	PFAU/SERI-82//BOBWHITE	BAKHTAR-013	ISENGRAIN/ORNICAR	G5	0.99242	C5
1424	Mazar-99	PFAU/SERI-82//BOBWHITE	UNKNOWN	UNKNOWN	G7	0.992768	C7
1425	Muqawim-09	OASIS/SKAUZ//4*BCN/3/2*PASTOR	MUQAWIM-09	OASIS/SKAUZ//4*BCN/3/2*PASTOR	G4	0.999201	C4
1426	Muqawim-09	OASIS/SKAUZ//4*BCN/3/2*PASTOR	MUQAWIM-09	OASIS/SKAUZ//4*BCN/3/2*PASTOR	G4	0.999201	C4
1427	Muqawim-09	OASIS/SKAUZ//4*BCN/3/2*PASTOR	UNKNOWN	UNKNOWN	G0	0.331015	C2
1430	Muqawim-09	OASIS/SKAUZ//4*BCN/3/2*PASTOR	MUQAWIM-09	OASIS/SKAUZ//4*BCN/3/2*PASTOR	G4	0.999201	C4
1431	Muqawim-09	OASIS/SKAUZ//4*BCN/3/2*PASTOR	MUQAWIM-09	OASIS/SKAUZ//4*BCN/3/2*PASTOR	G4	0.999201	C4
1432	Muqawim-09	OASIS/SKAUZ//4*BCN/3/2*PASTOR	MUQAWIM-09	OASIS/SKAUZ//4*BCN/3/2*PASTOR	G4	0.530113	C4
1433	Muqawim-09	OASIS/SKAUZ//4*BCN/3/2*PASTOR	MUQAWIM-09	OASIS/SKAUZ//4*BCN/3/2*PASTOR	G4	0.999201	C4
1434	Muqawim-09	OASIS/SKAUZ//4*BCN/3/2*PASTOR	MUQAWIM-09	OASIS/SKAUZ//4*BCN/3/2*PASTOR	G4	0.986242	C4
1435	Muqawim-09	OASIS/SKAUZ//4*BCN/3/2*PASTOR	MUQAWIM-09	OASIS/SKAUZ//4*BCN/3/2*PASTOR	G4	0.754346	C4
1436	Muqawim-09	OASIS/SKAUZ//4*BCN/3/2*PASTOR	MUQAWIM-09	OASIS/SKAUZ//4*BCN/3/2*PASTOR	G4	0.999201	C4
1437	Muqawim-09	OASIS/SKAUZ//4*BCN/3/2*PASTOR	MUQAWIM-09	OASIS/SKAUZ//4*BCN/3/2*PASTOR	G0*	0.463051	C4
1438	Muqawim-09	OASIS/SKAUZ//4*BCN/3/2*PASTOR	MUQAWIM-09	OASIS/SKAUZ//4*BCN/3/2*PASTOR	G4	0.987715	C4
1439	Muqawim-09	OASIS/SKAUZ//4*BCN/3/2*PASTOR	MUQAWIM-09	OASIS/SKAUZ//4*BCN/3/2*PASTOR	G4	0.991395	C4
1440	Muqawim-09	OASIS/SKAUZ//4*BCN/3/2*PASTOR	MUQAWIM-09	OASIS/SKAUZ//4*BCN/3/2*PASTOR	G4	0.999201	C4
1441	Muqawim-09	OASIS/SKAUZ//4*BCN/3/2*PASTOR	MUQAWIM-09	OASIS/SKAUZ//4*BCN/3/2*PASTOR	G4	0.999201	C4
1442	Muqawim-09	OASIS/SKAUZ//4*BCN/3/2*PASTOR	MUQAWIM-09	OASIS/SKAUZ//4*BCN/3/2*PASTOR	G4	0.999201	C4
1443	Muqawim-09	OASIS/SKAUZ//4*BCN/3/2*PASTOR	MUQAWIM-09	OASIS/SKAUZ//4*BCN/3/2*PASTOR	G4	0.998658	C4
1444	Muqawim-09	OASIS/SKAUZ//4*BCN/3/2*PASTOR	MUQAWIM-09	OASIS/SKAUZ//4*BCN/3/2*PASTOR	G4	0.972563	C4
1445	Muqawim-09	OASIS/SKAUZ//4*BCN/3/2*PASTOR	MUQAWIM-09	OASIS/SKAUZ//4*BCN/3/2*PASTOR	G4	0.949464	C4
1446	Muqawim-09	OASIS/SKAUZ//4*BCN/3/2*PASTOR	MUQAWIM-09	OASIS/SKAUZ//4*BCN/3/2*PASTOR	G4	0.973526	C4
1447	Muqawim-09	OASIS/SKAUZ//4*BCN/3/2*PASTOR	MUQAWIM-09	OASIS/SKAUZ//4*BCN/3/2*PASTOR	G4	0.972722	C4
1448	Muqawim-09	OASIS/SKAUZ//4*BCN/3/2*PASTOR	MUQAWIM-09	OASIS/SKAUZ//4*BCN/3/2*PASTOR	G4	0.999201	C4
1449	Muqawim-09	OASIS/SKAUZ//4*BCN/3/2*PASTOR	UNKNOWN	UNKNOWN	G0	0.427122	C7
1450	Muqawim-09	OASIS/SKAUZ//4*BCN/3/2*PASTOR	MUQAWIM-09	OASIS/SKAUZ//4*BCN/3/2*PASTOR	G4	0.542889	C4
1453	Muqawim-09	OASIS/SKAUZ//4*BCN/3/2*PASTOR	UNKNOWN	UNKNOWN	G0	0.301308	C4
1454	Muqawim-09	OASIS/SKAUZ//4*BCN/3/2*PASTOR	MUQAWIM-09	OASIS/SKAUZ//4*BCN/3/2*PASTOR	G4	0.990285	C4
1455	Muqawim-09	OASIS/SKAUZ//4*BCN/3/2*PASTOR	MUQAWIM-09	OASIS/SKAUZ//4*BCN/3/2*PASTOR	G4	0.979162	C4
1456	Muqawim-09	OASIS/SKAUZ//4*BCN/3/2*PASTOR	BALKH-DEHDADI-013	PYN/BAU//MILAN	G0	0.389759	C7
1457	Muqawim-09	OASIS/SKAUZ//4*BCN/3/2*PASTOR	MUQAWIM-09	OASIS/SKAUZ//4*BCN/3/2*PASTOR	G4	0.87011	C4
1458	Muqawim-09	OASIS/SKAUZ//4*BCN/3/2*PASTOR	MUQAWIM-09	OASIS/SKAUZ//4*BCN/3/2*PASTOR	G4	0.970607	C4
1459	Muqawim-09	OASIS/SKAUZ//4*BCN/3/2*PASTOR	MUQAWIM-09	OASIS/SKAUZ//4*BCN/3/2*PASTOR	G4	0.953913	C4
1460	Muqawim-09	OASIS/SKAUZ//4*BCN/3/2*PASTOR	MUQAWIM-09	OASIS/SKAUZ//4*BCN/3/2*PASTOR	G4	0.983934	C4
1461	Muqawim-09	OASIS/SKAUZ//4*BCN/3/2*PASTOR	MUQAWIM-09	OASIS/SKAUZ//4*BCN/3/2*PASTOR	G4	0.999201	C4
1462	Muqawim-09	OASIS/SKAUZ//4*BCN/3/2*PASTOR	MUQAWIM-09	OASIS/SKAUZ//4*BCN/3/2*PASTOR	G4	0.997516	C4
1463	Muqawim-09	OASIS/SKAUZ//4*BCN/3/2*PASTOR	MUQAWIM-09	OASIS/SKAUZ//4*BCN/3/2*PASTOR	G4	0.990999	C4
1464	Muqawim-09	OASIS/SKAUZ//4*BCN/3/2*PASTOR	MUQAWIM-09	OASIS/SKAUZ//4*BCN/3/2*PASTOR	G4	0.998071	C4
1465	Muqawim-09	OASIS/SKAUZ//4*BCN/3/2*PASTOR	MUQAWIM-09	OASIS/SKAUZ//4*BCN/3/2*PASTOR	G4	0.980299	C4
1466	Muqawim-09	OASIS/SKAUZ//4*BCN/3/2*PASTOR	MUQAWIM-09	OASIS/SKAUZ//4*BCN/3/2*PASTOR	G4	0.942559	C4
1467	Muqawim-09	OASIS/SKAUZ//4*BCN/3/2*PASTOR	MUQAWIM-09	OASIS/SKAUZ//4*BCN/3/2*PASTOR	G4	0.963741	C4
1468	Muqawim-09	OASIS/SKAUZ//4*BCN/3/2*PASTOR	MUQAWIM-09	OASIS/SKAUZ//4*BCN/3/2*PASTOR	G4	0.999201	C4
1469	Muqawim-09	OASIS/SKAUZ//4*BCN/3/2*PASTOR	BAGHLAN-09	KIRITATI//SERI/RAYON	G3	0.999201	C3
1470	Muqawim-09	OASIS/SKAUZ//4*BCN/3/2*PASTOR	MUQAWIM-09	OASIS/SKAUZ//4*BCN/3/2*PASTOR	G4	0.987614	C4
1471	Muqawim-09	OASIS/SKAUZ//4*BCN/3/2*PASTOR	MUQAWIM-09	OASIS/SKAUZ//4*BCN/3/2*PASTOR	G4	0.529756	C4
1472	Muqawim-09	OASIS/SKAUZ//4*BCN/3/2*PASTOR	MUQAWIM-09	OASIS/SKAUZ//4*BCN/3/2*PASTOR	G4	0.984933	C4
1473	Muqawim-09	OASIS/SKAUZ//4*BCN/3/2*PASTOR	MUQAWIM-09	OASIS/SKAUZ//4*BCN/3/2*PASTOR	G4	0.964724	C4
1474	Muqawim-09	OASIS/SKAUZ//4*BCN/3/2*PASTOR	MUQAWIM-09	OASIS/SKAUZ//4*BCN/3/2*PASTOR	G4	0.999201	C4
1475	Muqawim-09	OASIS/SKAUZ//4*BCN/3/2*PASTOR	MUQAWIM-09	OASIS/SKAUZ//4*BCN/3/2*PASTOR	G0*	0.437428	C4
1476	Muqawim-09	OASIS/SKAUZ//4*BCN/3/2*PASTOR	MUQAWIM-09	OASIS/SKAUZ//4*BCN/3/2*PASTOR	G4	0.981658	C4
1477	Muqawim-09	OASIS/SKAUZ//4*BCN/3/2*PASTOR	MUQAWIM-09	OASIS/SKAUZ//4*BCN/3/2*PASTOR	G2*	0.522368	C4
1478	Muqawim-09	OASIS/SKAUZ//4*BCN/3/2*PASTOR	MUQAWIM-09	OASIS/SKAUZ//4*BCN/3/2*PASTOR	G4	0.999201	C4
1479	Muqawim-09	OASIS/SKAUZ//4*BCN/3/2*PASTOR	UNKNOWN	UNKNOWN	G0	0.389759	C2
1480	Muqawim-09	OASIS/SKAUZ//4*BCN/3/2*PASTOR	MUQAWIM-09	OASIS/SKAUZ//4*BCN/3/2*PASTOR	G4	0.933578	C4
1481	Muqawim-09	OASIS/SKAUZ//4*BCN/3/2*PASTOR	MUQAWIM-09	OASIS/SKAUZ//4*BCN/3/2*PASTOR	G4	0.997112	C4
1482	Muqawim-09	OASIS/SKAUZ//4*BCN/3/2*PASTOR	MUQAWIM-09	OASIS/SKAUZ//4*BCN/3/2*PASTOR	G4	0.999201	C4
1483	Muqawim-09	OASIS/SKAUZ//4*BCN/3/2*PASTOR	MUQAWIM-09	OASIS/SKAUZ//4*BCN/3/2*PASTOR	G4	0.999201	C4
1484	Muqawim-09	OASIS/SKAUZ//4*BCN/3/2*PASTOR	MUQAWIM-09	OASIS/SKAUZ//4*BCN/3/2*PASTOR	G4	0.999201	C4
1485	Muqawim-09	OASIS/SKAUZ//4*BCN/3/2*PASTOR	MUQAWIM-09	OASIS/SKAUZ//4*BCN/3/2*PASTOR	G4	0.999201	C4
1486	Muqawim-09	OASIS/SKAUZ//4*BCN/3/2*PASTOR	MUQAWIM-09	OASIS/SKAUZ//4*BCN/3/2*PASTOR	G4	0.997222	C4
1487	Muqawim-09	OASIS/SKAUZ//4*BCN/3/2*PASTOR	MUQAWIM-09	OASIS/SKAUZ//4*BCN/3/2*PASTOR	G4	0.999201	C4
1488	Muqawim-09	OASIS/SKAUZ//4*BCN/3/2*PASTOR	MUQAWIM-09	OASIS/SKAUZ//4*BCN/3/2*PASTOR	G4	0.999201	C4
1489	Muqawim-09	OASIS/SKAUZ//4*BCN/3/2*PASTOR	MUQAWIM-09	OASIS/SKAUZ//4*BCN/3/2*PASTOR	G0	0.478736	C4
1490	Muqawim-09	OASIS/SKAUZ//4*BCN/3/2*PASTOR	MUQAWIM-09	OASIS/SKAUZ//4*BCN/3/2*PASTOR	G4	0.980656	C4
1491	Muqawim-09	OASIS/SKAUZ//4*BCN/3/2*PASTOR	MUQAWIM-09	OASIS/SKAUZ//4*BCN/3/2*PASTOR	G4	0.999201	C4
1492	Muqawim-09	OASIS/SKAUZ//4*BCN/3/2*PASTOR	MUQAWIM-09	OASIS/SKAUZ//4*BCN/3/2*PASTOR	G4	0.999201	C4
1493	Muqawim-09	OASIS/SKAUZ//4*BCN/3/2*PASTOR	MUQAWIM-09	OASIS/SKAUZ//4*BCN/3/2*PASTOR	G4	0.999201	C4
1494	Muqawim-09	OASIS/SKAUZ//4*BCN/3/2*PASTOR	MUQAWIM-09	OASIS/SKAUZ//4*BCN/3/2*PASTOR	G4	0.709687	C4
1495	Muqawim-09	OASIS/SKAUZ//4*BCN/3/2*PASTOR	MUQAWIM-09	OASIS/SKAUZ//4*BCN/3/2*PASTOR	G4	0.999201	C4
1496	Muqawim-09	OASIS/SKAUZ//4*BCN/3/2*PASTOR	MUQAWIM-09	OASIS/SKAUZ//4*BCN/3/2*PASTOR	G0*	0.404437	C4
1497	Muqawim-09	OASIS/SKAUZ//4*BCN/3/2*PASTOR	MUQAWIM-09	OASIS/SKAUZ//4*BCN/3/2*PASTOR	G4	0.999201	C4
1498	Muqawim-09	OASIS/SKAUZ//4*BCN/3/2*PASTOR	MUQAWIM-09	OASIS/SKAUZ//4*BCN/3/2*PASTOR	G4	0.999201	C4
1499	Muqawim-09	OASIS/SKAUZ//4*BCN/3/2*PASTOR	MUQAWIM-09	OASIS/SKAUZ//4*BCN/3/2*PASTOR	G4	0.999201	C4
1500	Muqawim-09	OASIS/SKAUZ//4*BCN/3/2*PASTOR	MUQAWIM-09	OASIS/SKAUZ//4*BCN/3/2*PASTOR	G0*	0.463401	C4
1501	Pamir-94	YMH/TOB/3/LIRA	BAKHTAR-013	ISENGRAIN/ORNICAR	G5	0.975177	C5
1502	Pamir-94	YMH/TOB/3/LIRA	BAKHTAR-013	ISENGRAIN/ORNICAR	G5	0.999201	C5
1503	Pamir-94	YMH/TOB/3/LIRA	BAKHTAR-013	ISENGRAIN/ORNICAR	G5	0.990485	C5
1504	Pamir-94	YMH/TOB/3/LIRA	BAKHTAR-013	ISENGRAIN/ORNICAR	G5	0.984898	C5
1505	Pamir-94	YMH/TOB/3/LIRA	BAKHTAR-013	ISENGRAIN/ORNICAR	G5	0.983125	C5
1506	Pamir-94	YMH/TOB/3/LIRA	UNKNOWN	UNKNOWN	G0	0.341145	C3
1507	Pamir-94	YMH/TOB/3/LIRA	BAKHTAR-013	ISENGRAIN/ORNICAR	G5	0.983811	C5
1508	Pamir-94	YMH/TOB/3/LIRA	BAKHTAR-013	ISENGRAIN/ORNICAR	G5	0.999201	C5
1509	Pamir-94	YMH/TOB/3/LIRA	BAKHTAR-013	ISENGRAIN/ORNICAR	G5	0.964928	C5
1510	Pamir-94	YMH/TOB/3/LIRA	Chonte #1	SERI.1B*2/3/KAUZ*2/BOW//KAUZ/4/PBW343*2KAKUNA	G6	0.869359	C6
1511	Pamir-94	YMH/TOB/3/LIRA	BAKHTAR-013	ISENGRAIN/ORNICAR	G5	0.989403	C5
1512	Pamir-94	YMH/TOB/3/LIRA	BAKHTAR-013	ISENGRAIN/ORNICAR	G5	0.837157	C5
1513	Pamir-94	YMH/TOB/3/LIRA	BAKHTAR-013	ISENGRAIN/ORNICAR	G5	0.999201	C5
1514	Pamir-94	YMH/TOB/3/LIRA	MUQAWIM-09	OASIS/SKAUZ//4*BCN/3/2*PASTOR	G4	0.973205	C4
1515	Pamir-94	YMH/TOB/3/LIRA	BAKHTAR-013	ISENGRAIN/ORNICAR	G5	0.95634	C5
1516	Pamir-94	YMH/TOB/3/LIRA	Chonte #1	SERI.1B*2/3/KAUZ*2/BOW//KAUZ/4/PBW343*2KAKUNA	G6	0.994742	C6
1517	Pamir-94	YMH/TOB/3/LIRA	BAKHTAR-013	ISENGRAIN/ORNICAR	G5	0.844206	C5
1518	Pamir-94	YMH/TOB/3/LIRA	BAKHTAR-013	ISENGRAIN/ORNICAR	G5	0.995181	C5
1519	Pamir-94	YMH/TOB/3/LIRA	BAKHTAR-013	ISENGRAIN/ORNICAR	G5	0.999201	C5
1520	Pamir-94	YMH/TOB/3/LIRA	BAKHTAR-013	ISENGRAIN/ORNICAR	G5	0.999201	C5
1521	Pamir-94	YMH/TOB/3/LIRA	BAKHTAR-013	ISENGRAIN/ORNICAR	G5	0.973259	C5
1522	Pamir-94	YMH/TOB/3/LIRA	BAKHTAR-013	ISENGRAIN/ORNICAR	G5	0.954465	C5
1523	Pamir-94	YMH/TOB/3/LIRA	CHEN/AEGI10PS5QUA…(319), PVN//CAR422/ANA… (730)	UNCLEAR	G0	0.498748	C6
1524	Pamir-94	YMH/TOB/3/LIRA	Chonte #1	SERI.1B*2/3/KAUZ*2/BOW//KAUZ/4/PBW343*2KAKUNA	G6	0.787707	C6
1525	Pamir-94	YMH/TOB/3/LIRA	ROSHAN-96	BLOUNDAN/3/Bb/7C*2//Y50E/KAL*3	G1	0.999201	C1
1526	Pamir-94	YMH/TOB/3/LIRA	BAKHTAR-013	ISENGRAIN/ORNICAR	G5	0.822653	C5
1527	Pamir-94	YMH/TOB/3/LIRA	BAKHTAR-013	ISENGRAIN/ORNICAR	G5	0.999201	C5
1528	Pamir-94	YMH/TOB/3/LIRA	BAKHTAR-013	ISENGRAIN/ORNICAR	G5	0.965281	C5
1529	Pamir-94	YMH/TOB/3/LIRA	BAKHTAR-013	ISENGRAIN/ORNICAR	G5	0.980897	C5
1530	PBW154	HD2177/HD2160	BAKHTAR-013	ISENGRAIN/ORNICAR	G5	0.999201	C5
1531	PBW154	HD2177/HD2160	AFGHAN Wheat Collection #53		G0	0.457082	C6
1532	Rana96	CA 8055/6/PATOr/CALIDAD/3/7C//BB/CNO15/4/CALIDAD//CNO67/SONORA	UNKNOWN	UNKNOWN	G7	0.999201	C7
1533	Rana-96	CA 8055/6/PATOr/CALIDAD/3/7C//BB/CNO15/4/CALIDAD//CNO67/SONORA	GUL-96	ID8009994.W./VEE	G0	0.484436	C6
1534	Rana-96	CA 8055/6/PATOr/CALIDAD/3/7C//BB/CNO15/4/CALIDAD//CNO67/SONORA	ROSHAN-96	BLOUNDAN/3/Bb/7C*2//Y50E/KAL*3	G1	0.888113	C1
1535	Roshan	BLOUNDAN/3/Bb/7C*2//Y50E/KAL*3	UNKNOWN	UNKNOWN	G0	0.48612	C6
1536	Roshan	BLOUNDAN/3/Bb/7C*2//Y50E/KAL*3	UNKNOWN	UNKNOWN	G7	0.988344	C7
1537	Roshan	BLOUNDAN/3/Bb/7C*2//Y50E/KAL*3	ROSHAN-96	BLOUNDAN/3/Bb/7C*2//Y50E/KAL*3	G1	0.990818	C1
1538	Roshan	BLOUNDAN/3/Bb/7C*2//Y50E/KAL*3	ROSHAN-96	BLOUNDAN/3/Bb/7C*2//Y50E/KAL*3	G1	0.999201	C1
1539	Roshan	BLOUNDAN/3/Bb/7C*2//Y50E/KAL*3	UNKNOWN	UNKNOWN	G7	0.98234	C7
1542	Roshan	BLOUNDAN/3/Bb/7C*2//Y50E/KAL*3	ROSHAN-96	BLOUNDAN/3/Bb/7C*2//Y50E/KAL*3	G1	0.998157	C1
1543	Roshan	BLOUNDAN/3/Bb/7C*2//Y50E/KAL*3	UNKNOWN	UNKNOWN	G7	0.996377	C7
1544	Roshan	BLOUNDAN/3/Bb/7C*2//Y50E/KAL*3	ROSHAN-96	BLOUNDAN/3/Bb/7C*2//Y50E/KAL*3	G1	0.999201	C1
1545	Roshan	BLOUNDAN/3/Bb/7C*2//Y50E/KAL*3	MAZAR-99	PFAU/SERI-82//BOBWHITE	G2	0.960582	C2
1546	UNKNOWN	UNKNOWN	Chonte #1	SERI.1B*2/3/KAUZ*2/BOW//KAUZ/4/PBW343*2KAKUNA	G6	0.999201	C6
1547	UNKNOWN	UNKNOWN	Chonte #1	SERI.1B*2/3/KAUZ*2/BOW//KAUZ/4/PBW343*2KAKUNA	G6	0.745019	C6
1548	Watani Speedcha	UNKNOWN	ROSHAN-96	BLOUNDAN/3/Bb/7C*2//Y50E/KAL*3	G1	0.586211	C1
1549	Watani Speedcha	UNKNOWN	UNKNOWN	UNKNOWN	G0	0.438785	C1
1550	Watani Speedcha	UNKNOWN	ROSHAN-96	BLOUNDAN/3/Bb/7C*2//Y50E/KAL*3	G1	0.553492	C1
1551	Watani Speedcha	UNKNOWN	ROSHAN-96	BLOUNDAN/3/Bb/7C*2//Y50E/KAL*3	G1	0.999201	C1
1552	Watani Speedcha	UNKNOWN	MAZAR-99	PFAU/SERI-82//BOBWHITE	G2	0.525752	C2
1553	Watani Speedcha	UNKNOWN	MAZAR-99	PFAU/SERI-82//BOBWHITE	G0*	0.3763	C2
1554	Watani Speedcha	UNKNOWN	ROSHAN-96	BLOUNDAN/3/Bb/7C*2//Y50E/KAL*3	G1	0.986486	C1
1555	Watani Speedcha	UNKNOWN	ROSHAN-96	BLOUNDAN/3/Bb/7C*2//Y50E/KAL*3	G1	0.801251	C1
1556	watani speedcha	UNKNOWN	UNKNOWN	UNKNOWN	G9	0.688769	C9
1557	Watani Surkhcha	UNKNOWN	WATANI SURKHCHA	UNKNOWN	G9	0.999201	C9
1558	Watani Surkhcha	UNKNOWN	WATANI SURKHCHA	UNKNOWN	G9	0.999201	C9
1559	Watani Surkhcha	UNKNOWN	UNKNOWN	UNKNOWN	G9	0.685344	C9
1560	Watani Surkhcha	UNKNOWN	UNKNOWN	UNKNOWN	G9	0.888683	C9
1561	Watani Surkhcha	UNKNOWN	WATANI SURKHCHA	UNKNOWN	G9	0.999201	C9
1562	Watani Surkhcha	UNKNOWN	UNKNOWN	UNKNOWN	G9	0.627706	C9
1563	Watani Surkhcha	UNKNOWN	UNKNOWN	UNKNOWN	G0	0.338861	C2
1564	Watani Surkhcha	UNKNOWN	WATANI SURKHCHA	UNKNOWN	G9	0.999201	C9
1565	Yak ber 100	UNKNOWN	MUQAWIM-09	OASIS/SKAUZ//4*BCN/3/2*PASTOR	G0*	0.370427	C4
1566	Yak ber 100	UNKNOWN	MUQAWIM-09	OASIS/SKAUZ//4*BCN/3/2*PASTOR	G4	0.987194	C4
1567	Yak ber 100	UNKNOWN	MUQAWIM-09	OASIS/SKAUZ//4*BCN/3/2*PASTOR	G4	0.993297	C4
1568	Yak ber 100	UNKNOWN	UNKNOWN	UNKNOWN	G0	0.354291	C2
1569	Yak Ber Sad Speedcha	UNKNOWN	MUQAWIM-09	OASIS/SKAUZ//4*BCN/3/2*PASTOR	G4	0.98792	C4
1570	Yak Ber Sad Speedcha	UNKNOWN	MUQAWIM-09	OASIS/SKAUZ//4*BCN/3/2*PASTOR	G4	0.999201	C4
1571	Yak Ber Sad Speedcha	UNKNOWN	MUQAWIM-09	OASIS/SKAUZ//4*BCN/3/2*PASTOR	G4	0.983115	C4
1572	Yak Ber Sad Speedcha	UNKNOWN	MUQAWIM-09	OASIS/SKAUZ//4*BCN/3/2*PASTOR	G4	0.957405	C4
1573	Yak Ber Sad Speedcha	UNKNOWN	MUQAWIM-09	OASIS/SKAUZ//4*BCN/3/2*PASTOR	G4	0.967881	C4
1574	Yak Ber Sad Speedcha	UNKNOWN	MUQAWIM-09	OASIS/SKAUZ//4*BCN/3/2*PASTOR	G4	0.999201	C4
1575	Yak Ber Sad Speedcha	UNKNOWN	MUQAWIM-09	OASIS/SKAUZ//4*BCN/3/2*PASTOR	G4	0.965673	C4
1576	Yak Ber Sad Speedcha	UNKNOWN	MUQAWIM-09	OASIS/SKAUZ//4*BCN/3/2*PASTOR	G4	0.999201	C4
1577	Yak Ber Sad Speedcha	UNKNOWN	MUQAWIM-09	OASIS/SKAUZ//4*BCN/3/2*PASTOR	G4	0.999201	C4
1578	Yak Ber Sad Speedcha	UNKNOWN	MUQAWIM-09	OASIS/SKAUZ//4*BCN/3/2*PASTOR	G4	0.968855	C4
1579	Yak Ber Sad Speedcha	UNKNOWN	MUQAWIM-09	OASIS/SKAUZ//4*BCN/3/2*PASTOR	G4	0.99466	C4
1580	Yak Ber Sad Speedcha	UNKNOWN	MUQAWIM-09	OASIS/SKAUZ//4*BCN/3/2*PASTOR	G4	0.986025	C4
1581	Yak Ber Sad Speedcha	UNKNOWN	MUQAWIM-09	OASIS/SKAUZ//4*BCN/3/2*PASTOR	G4	0.944125	C4
Varieties in italic an light grey: the critical value of identity was relaxed up to 0.991 or no identiy was observed to varieties in the reference library
* not in accordance with the paiwise similarities
+ variety that cluster to a specific group with both clustering methods.

## Sheet: Table S4
Additional file: Table S4. Informative markers applied across collected Afghan field samples
Gene	Trait	Chromosome Position	SNP or STS marker name	Marker type	Source
Lr37/Yr17/Sr38	Rust resistance	2AS	VPM_SNP	KASP	Rasheed et al., 2016
Lr67	Rust resistance	4DL	Lr67_TM4	KASP	Moore et al., 2015
Lr34	Rust resistance	7DS	Lr34_TCCIND	KASP	CerealsDB (http://www.cerealsdb.uk.net/cerealgenomics/CerealsDB/kasp_download.php?URL=)
Lr68	Rust resistance	7BL	Lr68-2	KASP	Rasheed et al., 2016
Sr2	Rust resistance	3BS	Sr2_ger9 3p	KASP	CerealsDB (http://www.cerealsdb.uk.net/cerealgenomics/CerealsDB/kasp_download.php?URL=)
Lr19/Sr25	Rust resistance	7A	TAKS002324	KASP	CIMMYT (unpublished)
Rht-B1	Plant height	4B	Rht-B1_SNP	KASP	CerealsDB (http://www.cerealsdb.uk.net/cerealgenomics/CerealsDB/kasp_download.php?URL=)
Rht-D1	Plant height	4D	Rht-D1_SNP	KASP	CerealsDB (http://www.cerealsdb.uk.net/cerealgenomics/CerealsDB/kasp_download.php?URL=)
Eps-D1	Earliness per se	1DL	casTaBradi2g14790_KASP1	KASP	Zikali et al., 2016
Eps-D1	Earliness per se	1DL	TaMOT1-D1_KASP1	KASP	Zikali et al., 2016
Ppd-A1	Photoperiod sensitivity	2A	Cdex5-6ID	KASP	CerealsDB (http://www.cerealsdb.uk.net/cerealgenomics/CerealsDB/kasp_download.php?URL=)
Ppd-D1	Photoperiod sensitivity	2D	TaPpdDD001	KASP	CerealsDB (http://www.cerealsdb.uk.net/cerealgenomics/CerealsDB/kasp_download.php?URL=)
Vrn-A1	Vernalization requirement	5A	Vrn1_new	KASP	CerealsDB (http://www.cerealsdb.uk.net/cerealgenomics/CerealsDB/kasp_download.php?URL=)
Vrn-A1	Vernalization requirement	5A	Vrn-A1_9K0001	KASP	CerealsDB (http://www.cerealsdb.uk.net/cerealgenomics/CerealsDB/kasp_download.php?URL=)
Vrn-A1	Vernalization requirement	5A	Vrn-A1b-Marq	KASP	CerealsDB (http://www.cerealsdb.uk.net/cerealgenomics/CerealsDB/kasp_download.php?URL=)
Vrn-B1	Vernalization requirement	5B	Intro 1/B/F, R3, R4_Ex1/B/F3, Intro 1/B/R3	STS	Fu et al., 2005
Vrn-B3	Vernalization requirement	7BS	Vrn-B3_1279	KASP	Yan et al., 2006
Vrn-D1	Vernalization requirement	5D	Vrn-D1-D1a_A	KASP	CerealsDB (http://www.cerealsdb.uk.net/cerealgenomics/CerealsDB/kasp_download.php?URL=)

## Sheet: Table S5
Additional file: Table S5. Presence of genes in identified wheat varieties in Afghan farmers fields.
Identified cultivar name	1B1R1	1A1R	Lr34	Lr37	Lr67	Lr68	Sr2	Sr25	Rht-B1	Rht-D1	Vrn-A1	Vrn-B1	Vrn-D1	Ppd-D1	Eps-D1
BAGHLAN-09	-	-	-	-	-	+	+	-	dwarf	tall	winter	spring	spring	ins	+
CHONTE #1	-	-	-	-	-	- (s)	+	-	dwarf	tall	winter	winter (s)	spring	ins	+ (s)
DARUKSHAN-08/DORAKSHAN-08	-	-	-	-	-	-	-	-	dwarf	tall	winter	winter	spring	ins	+
GUL-96	+	-	-	-	-	-	-	-	dwarf	tall	winter	winter	winter	ins	+
HD 2285	-	-	-	-	-	-	-	-	dwarf	tall	spring	spring	NA	ins	+
KUNDUZI	-	-	-	-	-	-	-	-	tall	dwarf	winter	spring	spring	ins	+
LALMI-2	-	+	-	-	-	-	-	-	dwarf	tall	winter	spring	spring	ins	+
MAZAR-99	-	-	-	-	-	-	-	-	dwarf	tall	winter	spring	spring	ins	-
MUQAWIM-09	-	-	-	-	-	-	-	+	dwarf	tall	winter	spring	spring	ins	-
RANA-96	-	-	-	-	-	-	-	-	tall	tall	winter	winter	spring	ins	-
ROSHAN-96	(s)	-	-	-	-	-	-	-	dwarf	tall	spring	spring	winter (s)	ins	-
WATANI SURKHCHA	-	-	-	-	-	-	null	-	tall	tall	winter	winter	spring	sen	-
SHESHAMBAGH-08	+	-	+	-	-	-	-	-	dwarf	tall	winter	winter (s)	spring	ins	+
BALKH-DEHDADI-013	-	-	-	-	-	-	-	-	dwarf	tall	spring	spring	spring	ins	-
SOLH-02	-	-	-	-	-	-	-	-	dwarf	tall	winter	winter (s)	spring (s)	ins	+ (s)
BAKHTAR-013	-	-	-	-	-	-	-	-	tall	dwarf	spring	spring	spring	ins	+
BOW/PRL*3/6/WRM/…	-	-	-	-	-	+	-	-	tall	dwarf	winter	spring	spring	ins	+
CHEN/AEGI10PS5QUA…, PVN//CAR422/ANA…	-	-	+	-	-	-	-	-	tall	dwarf	winter	spring	winter	ins	+
AFGHAN Wheat Collection #53	-	-	-	-	-	-	-	-	dwarf	tall	spring	spring	winter	ins	-

## Sheet: Table S6
Additional file: Table S6. Established Afghan reference library
Entry ID	GID	Name	Pedigree	ORIGIN	CLASSIFICATION	YEAR	TYPE
1		AFGHAN Wheat Collection #1	-	AFG	Afghan Wheat Collection
2		AFGHAN Wheat Collection #2	-	AFG	Afghan Wheat Collection
3		AFGHAN Wheat Collection #3	-	AFG	Afghan Wheat Collection
4		AFGHAN Wheat Collection #4	-	AFG	Afghan Wheat Collection
5		AFGHAN Wheat Collection #5	-	AFG	Afghan Wheat Collection
6		AFGHAN Wheat Collection #6	-	AFG	Afghan Wheat Collection
7		AFGHAN Wheat Collection #7	-	AFG	Afghan Wheat Collection
10		AFGHAN Wheat Collection #8	-	AFG	Afghan Wheat Collection
11		AFGHAN Wheat Collection #9	-	AFG	Afghan Wheat Collection
12		AFGHAN Wheat Collection #10	-	AFG	Afghan Wheat Collection
13		AFGHAN Wheat Collection #11	-	AFG	Afghan Wheat Collection
14		AFGHAN Wheat Collection #12	-	AFG	Afghan Wheat Collection
15		AFGHAN Wheat Collection #13	-	AFG	Afghan Wheat Collection
16		AFGHAN Wheat Collection #14	-	AFG	Afghan Wheat Collection
17		AFGHAN Wheat Collection #15	-	AFG	Afghan Wheat Collection
19		AFGHAN Wheat Collection #17	-	AFG	Afghan Wheat Collection
20		AFGHAN Wheat Collection #18	-	AFG	Afghan Wheat Collection
21		AFGHAN Wheat Collection #19	-	AFG	Afghan Wheat Collection
22		AFGHAN Wheat Collection #20	-	AFG	Afghan Wheat Collection
23		AFGHAN Wheat Collection #21	-	AFG	Afghan Wheat Collection
24		AFGHAN Wheat Collection #22	-	AFG	Afghan Wheat Collection
25		AFGHAN Wheat Collection #23	-	AFG	Afghan Wheat Collection
26		AFGHAN Wheat Collection #24	-	AFG	Afghan Wheat Collection
27		AFGHAN Wheat Collection #25	-	AFG	Afghan Wheat Collection
29		AFGHAN Wheat Collection #27	-	AFG	Afghan Wheat Collection
30		AFGHAN Wheat Collection #28	-	AFG	Afghan Wheat Collection
31		AFGHAN Wheat Collection #29	-	AFG	Afghan Wheat Collection
32		AFGHAN Wheat Collection #30	-	AFG	Afghan Wheat Collection
33		AFGHAN Wheat Collection #31	-	AFG	Afghan Wheat Collection
34		AFGHAN Wheat Collection #32	-	AFG	Afghan Wheat Collection
35		AFGHAN Wheat Collection #33	-	AFG	Afghan Wheat Collection
36		AFGHAN Wheat Collection #34	-	AFG	Afghan Wheat Collection
38		AFGHAN Wheat Collection #36	-	AFG	Afghan Wheat Collection
39		AFGHAN Wheat Collection #37	-	AFG	Afghan Wheat Collection
40		AFGHAN Wheat Collection #38	-	AFG	Afghan Wheat Collection
41		AFGHAN Wheat Collection #39	-	AFG	Afghan Wheat Collection
42		AFGHAN Wheat Collection #40	-	AFG	Afghan Wheat Collection
43		AFGHAN Wheat Collection #50	-	AFG	Afghan Wheat Collection
44		AFGHAN Wheat Collection #51	-	AFG	Afghan Wheat Collection
46		AFGHAN Wheat Collection #53	-	AFG	Afghan Wheat Collection
49		AFGHAN Wheat Collection #54	-	AFG	Afghan Wheat Collection
50		AFGHAN Wheat Collection #55	-	AFG	Afghan Wheat Collection
51		AFGHAN Wheat Collection #56	-	AFG	Afghan Wheat Collection
52		AFGHAN Wheat Collection #57	-	AFG	Afghan Wheat Collection
53		AFGHAN Wheat Collection #58	-	AFG	Afghan Wheat Collection
54		AFGHAN Wheat Collection #59	-	AFG	Afghan Wheat Collection
55		AFGHAN Wheat Collection #60	-	AFG	Afghan Wheat Collection
56		AFGHAN Wheat Collection #131	-	AFG	Afghan Wheat Collection
57		AFGHAN Wheat Collection #132	-	AFG	Afghan Wheat Collection
58		AFGHAN Wheat Collection #133	-	AFG	Afghan Wheat Collection
59		AFGHAN Wheat Collection #134	-	AFG	Afghan Wheat Collection
60		AFGHAN Wheat Collection #135	-	AFG	Afghan Wheat Collection
61		AFGHAN Wheat Collection #136	-	AFG	Afghan Wheat Collection
62		AFGHAN Wheat Collection #137	-	AFG	Afghan Wheat Collection
63		AFGHAN Wheat Collection #138	-	AFG	Afghan Wheat Collection
64		AFGHAN Wheat Collection #139	-	AFG	Afghan Wheat Collection
65		AFGHAN Wheat Collection #140	-	AFG	Afghan Wheat Collection
66		AFGHAN Wheat Collection #141	-	AFG	Afghan Wheat Collection
67		AFGHAN Wheat Collection #142	-	AFG	Afghan Wheat Collection
68		AFGHAN Wheat Collection #143	-	AFG	Afghan Wheat Collection
69		AFGHAN Wheat Collection #144	-	AFG	Afghan Wheat Collection
70		AFGHAN Wheat Collection #145	-	AFG	Afghan Wheat Collection
71		AFGHAN Wheat Collection #146	-	AFG	Afghan Wheat Collection
72		AFGHAN Wheat Collection #147	-	AFG	Afghan Wheat Collection
73		AFGHAN Wheat Collection #148	-	AFG	Afghan Wheat Collection
74		AFGHAN Wheat Collection #149	-	AFG	Afghan Wheat Collection
75		AFGHAN Wheat Collection #161	-	AFG	Afghan Wheat Collection
76		AFGHAN Wheat Collection #162	-	AFG	Afghan Wheat Collection
77		AFGHAN Wheat Collection #163	-	AFG	Afghan Wheat Collection
78		AFGHAN Wheat Collection #164	-	AFG	Afghan Wheat Collection
79		AFGHAN Wheat Collection #165	-	AFG	Afghan Wheat Collection
80		AFGHAN Wheat Collection #166	-	AFG	Afghan Wheat Collection
81		AFGHAN Wheat Collection #167	-	AFG	Afghan Wheat Collection
82		AFGHAN Wheat Collection #168	-	AFG	Afghan Wheat Collection
83		AFGHAN Wheat Collection #169	-	AFG	Afghan Wheat Collection
84		AFGHAN Wheat Collection #170	-	AFG	Afghan Wheat Collection
85		AFGHAN Wheat Collection #171	-	AFG	Afghan Wheat Collection
86		AFGHAN Wheat Collection #172	-	AFG	Afghan Wheat Collection
87		AFGHAN Wheat Collection #173	-	AFG	Afghan Wheat Collection
88		AFGHAN Wheat Collection #174	-	AFG	Afghan Wheat Collection
89		AFGHAN Wheat Collection #175	-	AFG	Afghan Wheat Collection
90		AFGHAN Wheat Collection #178	-	AFG	Afghan Wheat Collection
91		AFGHAN Wheat Collection #179	-	AFG	Afghan Wheat Collection
92		AFGHAN Wheat Collection #180	-	AFG	Afghan Wheat Collection
93		AFGHAN Wheat Collection #251	-	AFG	Afghan Wheat Collection
94		AFGHAN Wheat Collection #252	-	AFG	Afghan Wheat Collection
95		AFGHAN Wheat Collection #253	-	AFG	Afghan Wheat Collection
96		AFGHAN Wheat Collection #254	-	AFG	Afghan Wheat Collection
97		AFGHAN Wheat Collection #255	-	AFG	Afghan Wheat Collection
98		AFGHAN Wheat Collection #256	-	AFG	Afghan Wheat Collection
99		AFGHAN Wheat Collection #258	-	AFG	Afghan Wheat Collection
100		AFGHAN Wheat Collection #259	-	AFG	Afghan Wheat Collection
101		AFGHAN Wheat Collection #260	-	AFG	Afghan Wheat Collection
102		AFGHAN Wheat Collection #274	-	AFG	Afghan Wheat Collection
103		AFGHAN Wheat Collection #277	-	AFG	Afghan Wheat Collection
104		AFGHAN Wheat Collection #281	-	AFG	Afghan Wheat Collection
105		AFGHAN Wheat Collection #282	-	AFG	Afghan Wheat Collection
107		AFGHAN Wheat Collection #284	-	AFG	Afghan Wheat Collection
108		AFGHAN Wheat Collection #285	-	AFG	Afghan Wheat Collection
110		AFGHAN Wheat Collection #287	-	AFG	Afghan Wheat Collection
111		AFGHAN Wheat Collection #288	-	AFG	Afghan Wheat Collection
112		AFGHAN Wheat Collection #290	-	AFG	Afghan Wheat Collection
113		AFGHAN Wheat Collection #291	-	AFG	Afghan Wheat Collection
115		AFGHAN Wheat Collection #293	-	AFG	Afghan Wheat Collection
116		AFGHAN Wheat Collection #294	-	AFG	Afghan Wheat Collection
117		AFGHAN Wheat Collection #295	-	AFG	Afghan Wheat Collection
118		AFGHAN Wheat Collection #296	-	AFG	Afghan Wheat Collection
119		AFGHAN Wheat Collection #297	-	AFG	Afghan Wheat Collection
120		AFGHAN Wheat Collection #298	-	AFG	Afghan Wheat Collection
121		AFGHAN Wheat Collection #299	-	AFG	Afghan Wheat Collection
122		AFGHAN Wheat Collection #300	-	AFG	Afghan Wheat Collection
123		AFGHAN Wheat Collection #321	-	AFG	Afghan Wheat Collection
124		AFGHAN Wheat Collection #322	-	AFG	Afghan Wheat Collection
125		AFGHAN Wheat Collection #323	-	AFG	Afghan Wheat Collection
126		AFGHAN Wheat Collection #324	-	AFG	Afghan Wheat Collection
127		AFGHAN Wheat Collection #325	-	AFG	Afghan Wheat Collection
128		AFGHAN Wheat Collection #326	-	AFG	Afghan Wheat Collection
129		AFGHAN Wheat Collection #327	-	AFG	Afghan Wheat Collection
130		AFGHAN Wheat Collection #328	-	AFG	Afghan Wheat Collection
131		AFGHAN Wheat Collection #328	-	AFG	Afghan Wheat Collection
132		AFGHAN Wheat Collection #329	-	AFG	Afghan Wheat Collection
133		AFGHAN Wheat Collection #330	-	AFG	Afghan Wheat Collection
134		AfGHAN Wheat Collection #332	-	AFG	Afghan Wheat Collection
135		AfGHAN Wheat Collection #333	-	AFG	Afghan Wheat Collection
136		AfGHAN Wheat Collection #334	-	AFG	Afghan Wheat Collection
137		AfGHAN Wheat Collection #335	-	AFG	Afghan Wheat Collection
138		AfGHAN Wheat Collection #336	-	AFG	Afghan Wheat Collection
139		AfGHAN Wheat Collection #337	-	AFG	Afghan Wheat Collection
140		AfGHAN Wheat Collection #338	-	AFG	Afghan Wheat Collection
142		AfGHAN Wheat Collection #340	-	AFG	Afghan Wheat Collection
143		AfGHAN Wheat Collection #341	-	AFG	Afghan Wheat Collection
144		AfGHAN Wheat Collection #342	-	AFG	Afghan Wheat Collection
145		AfGHAN Wheat Collection #343	-	AFG	Afghan Wheat Collection
146		AfGHAN Wheat Collection #344	-	AFG	Afghan Wheat Collection
147		AfGHAN Wheat Collection #345	-	AFG	Afghan Wheat Collection
148		AfGHAN Wheat Collection #346	-	AFG	Afghan Wheat Collection
150		AfGHAN Wheat Collection #348	-	AFG	Afghan Wheat Collection
151		AfGHAN Wheat Collection #349	-	AFG	Afghan Wheat Collection
152		AfGHAN Wheat Collection #350	-	AFG	Afghan Wheat Collection
153		AfGHAN Wheat Collection #351	-	AFG	Afghan Wheat Collection
157		AfGHAN Wheat Collection #353	-	AFG	Afghan Wheat Collection
158		AfGHAN Wheat Collection #354	-	AFG	Afghan Wheat Collection
160		AfGHAN Wheat Collection #357	-	AFG	Afghan Wheat Collection
161		AfGHAN Wheat Collection #358	-	AFG	Afghan Wheat Collection
162		AfGHAN Wheat Collection #360	-	AFG	Afghan Wheat Collection
163		AfGHAN Wheat Collection #361	-	AFG	Afghan Wheat Collection
164		AfGHAN Wheat Collection #362	-	AFG	Afghan Wheat Collection
166		AfGHAN Wheat Collection #364	-	AFG	Afghan Wheat Collection
167		AfGHAN Wheat Collection #365	-	AFG	Afghan Wheat Collection
169		AfGHAN Wheat Collection #367	-	AFG	Afghan Wheat Collection
170		AfGHAN Wheat Collection #368	-	AFG	Afghan Wheat Collection
172		AfGHAN Wheat Collection #371	-	AFG	Afghan Wheat Collection
291		BOR KHOSHA	Local landrace	AFG	Afghan Local Landrace
317		CHAYAB SURKH KHOSHA B	Local landrace	AFG	Afghan Local Landrace
438		GHESHOWRI GULRAM	Local Landrace	AFG	Afghan Local Landrace
439		GHESHOWRI GULRAM	Local Landrace	AFG	Afghan Local Landrace
440		GHESHOWRI GULRAM	Local Landrace	AFG	Afghan Local Landrace
441		GHESHOWRI GULRAM	Local Landrace	AFG	Afghan Local Landrace
498		JOY NOW KARUKH	Local Landrace	AFG	Afghan Local Landrace
499		JOY NOW KARUKH	Local Landrace	AFG	Afghan Local Landrace
519		KALAK MAHALI	Local Landrace	AFG	Afghan Local Landrace
520		KALAK MAHALI	Local Landrace	AFG	Afghan Local Landrace
521		KALAK SAFID KHUSHA	Local Landrace	AFG	Afghan Local Landrace
522		KALAK SAFID KHUSHA	Local Landrace	AFG	Afghan Local Landrace
523		KALAK SORKH KHUSHA	Local Landrace	AFG	Afghan Local Landrace
524		KALAK SORKH KHUSHA	Local Landrace	AFG	Afghan Local Landrace
550		KESHORMAND KARUKH	Local Landrace	AFG	Afghan Local Landrace
551		KESHURMAN KARUKH	Local Landrace	AFG	Afghan Local Landrace
581		LALMI CHAYAB B	Local Landrace	AFG	Afghan Local Landrace
639		NAEK NEJAAT	Local Landrace	AFG	Afghan Local Landrace
647		NEK NEJAD	Local Landrace	AFG	Afghan Local Landrace
653		NISH SHOTOR	Local Landrace	AFG	Afghan Local Landrace
655		NISH SHOTOR	Local Landrace	AFG	Afghan Local Landrace
779		SAD WAY	Local Landrace	AFG	Afghan Local Landrace
780		SAFIDAK	Local Landrace	AFG	Afghan Local Landrace
805		SHANEYAZI	Local Landrace	AFG	Afghan Local Landrace
806		SHANEYAZI	Local Landrace	AFG	Afghan Local Landrace
807		SHANEYAZI	Local Landrace	AFG	Afghan Local Landrace
811		SHARBAT KARUKH	Local Landrace	AFG	Afghan Local Landrace
836		SORKH KHOSHA	Local Landrace	AFG	Afghan Local Landrace
861		SORKH KHOSHA	Local Landrace	AFG	Afghan Local Landrace
837		SORKH KHUSHA	Local Landrace	AFG	Afghan Local Landrace
838		SORKH KHUSHA	Local Landrace	AFG	Afghan Local Landrace
839		SORKH KHUSHA	Local Landrace	AFG	Afghan Local Landrace
840		SORKHAK MAHALI	Local Landrace	AFG	Afghan Local Landrace
841		SORKHAK WATANI	Local Landrace	AFG	Afghan Local Landrace
868		TAGAB SOOR	Local Landrace	AFG	Afghan Local Landrace
869		TAGAB SOOR	Local Landrace	AFG	Afghan Local Landrace
854		-	SUDAN/BEZOSTAYA	AFG	Afghan Variety
210		AFGHAN-15	WHEAR//2*PRL/2*PASTOR	AFG	Afghan Variety	2015	SBW
287		AMU99/BLOYKA	BLOUDAN/3/BB/7C*2//Y50E/KAL*3	AFG/SY	Afghan Variety	1999	SBW
225		AMU-99/BLOYKA	BLOUDAN/3/BLUEBIRD/2*SIETE-CERROS-66//YAQUI-50-ENANO/3*KALYANSONA	AFG	Afghan Variety	1999	SBW
226		AMU-99/BLOYKA	BLOUDAN/3/BLUEBIRD/2*SIETE-CERROS-66//YAQUI-50-ENANO/3*KALYANSONA	AFG	Afghan Variety	1999	SBW
227		AMU-99/BLOYKA	BLOUDAN/3/BLUEBIRD/2*SIETE-CERROS-66//YAQUI-50-ENANO/3*KALYANSONA	AFG	Afghan Variety	1999	SBW
229		AMU-99/BLOYKA	BLOUDAN/3/BLUEBIRD/2*SIETE-CERROS-66//YAQUI-50-ENANO/3*KALYANSONA	AFG	Afghan Variety	1999	SBW
237		ATAY85	HYS/7C	AFG	Afghan Variety	1991	SBW
243		AUTAN	-	AFG	Afghan Variety	2009	SBW
247		BAGHLAN-09	KIRITATI//SERI-82/RAYON	AFG	Afghan Variety	2009	SBW
249		BAHAR-15	CAL/NH//567.71/3/SWRI/4/CAL/NH//. . .	AFG	Afghan Variety	2015	SBW
252		BAKHTAWAR-92	JUP/BJY//URES	AFG/PAK	Afghan Variety	1992	SBW
250		BAKHTER/BAKHTAR-013	ISENGRAIN/ORNICAR	AFG	Afghan Variety	2013	WBW
251		BAKHTER/BAKHTAR-013	Isengrain/Ornicar	AFG	Afghan Variety	2013	WBW
254		BALKH DEHDADI-013	PYN/BAU//MILAN	AFG	Afghan Variety	2013	SBW
361		BALKH DEHDADI-013	PYN/BAU//MILAN	AFG	Afghan Variety	2013	SBW
253		BALKH-66/HD-2232	HD-2160/KALYANSONA	AFG/IND	Afghan Variety		SBW
255		BALKH-66/HD-2232	HD-2160/KALYANSONA	AFG/IND	Afghan Variety		SBW
741		BALKH-DEHDADI-13	PYN/BAU//MILAN	AFG	Afghan Variety	2013	SBW
742		BALKH-DEHDADI-13	PYN/BAU//MILAN	AFG	Afghan Variety	2013	SBW
743		BALKH-DEHDADI-13	PYN/BAU//MILAN	AFG	Afghan Variety	2013	SBW
269		BEZOSTAYA1	LUT17/SRS2	AFG/RUS	Afghan Variety
270		BEZOSTAYA1	LUT17/SRS2	AFG/RUS	Afghan Variety
271		BEZOSTAYA1	LUT17/SRS2	AFG/RUS	Afghan Variety
272		BEZOSTAYA1	LUT17/SRS2	AFG/RUS	Afghan Variety
275		BEZOSTAYA1	LUT17/SRS2	AFG/RUS	Afghan Variety
327		CHONTE#1	SERI.1B*2/3/KAUZ*2/BOW//KAUZ/4/PBW343*2KAKUNA	AFG	Afghan Variety	2010	SBW
328		CHONTE#1	SERI.1B*2/3/KAUZ*2/BOW//KAUZ/4/PBW343*2KAKUNA	AFG	Afghan Variety	2010	SBW
337		CROC-1	CROC_1/AE.SQ (205) KAUZ/3/PASTOR	AFG	Afghan Variety		SWB
365		DARULAMAN 07	WEAVER/4/NAC/TH.AC//3*PVN/3/MIRLO/BUC	AFG	Afghan Variety	2007	SBW
367		DARULAMAN-07	WEAVER/4/NAC/TH.AC//3*PVN/3/MIRLO/BUC	AFG	Afghan Variety	2007	SBW
368		DARULAMAN-07	WEAVER/4/NAC/TH.AC//3*PVN/3/MIRLO/BUC	AFG	Afghan Variety	2007	SBW
363		DAYMA96	HD2206/HORK//BUC/BUL	AFG	Afghan Variety	1996	SWB
364		DAYMA96	HD2206/HORK//BUC/BUL	AFG	Afghan Variety	1996	SWB
369		DAYMA96	HD2206/HORK//BUC/BUL	AFG	Afghan Variety	1996	SWB
371		DAYMA96	HD2206/HORK//BUC/BUL	AFG	Afghan Variety	1996	SWB
372		DAYMA96	HD2206/HORK//BUC/BUL	AFG	Afghan Variety	1996	SWB
366		DROKHSHAN-08	CDNO/R143//ENTE/MEXI-2/3/AE.GIOPS/SQUARROSA(TAUS)/4/WEAVER/5/2*KAUZ	AFG	Afghan Variety	2008	SBW
383		DROKHSHAN-08	CNDO/R143//ENTE/MEXI_2/3/AEGILOPS SQUARROSA (TAUS)/4/WEAVER/5/2*KAUZ	AFG	Afghan Variety	2008	SBW
400		EXOTIC 09	-	AFG	Afghan Variety	2009	WBW
435		GHAZNA-97	AGRI/NACOZARI-76	AFG	Afghan Variety	1997	WBW
436		GHAZNA-97	AGRI/NACOZARI-76	AFG	Afghan Variety	1997	WBW
437		GHAZNA-97	AGRI/NACOZARI-76	AFG	Afghan Variety	1997	WBW
855		GHAZNA-97	AGRI/NAC	AFG	Afghan Variety	1997	WBW
856		GHAZNA-97	AGRI/NAC	AFG	Afghan Variety	1997	WBW
857		GHAZNA-97	AGRI/NAC	AFG	Afghan Variety	1997	WBW
858		GHAZNA-97	AGRI/NAC	AFG	Afghan Variety	1997	WBW
329		GHORI96	PARULA/PEWEE	AFG	Afghan Variety	1996	SWB
442		GHORI96	PARULA/PEWEE	AFG	Afghan Variety	1996	SWB
443		GHORI96	PARULA/PEWEE	AFG	Afghan Variety	1996	SWB
444		GHORI96	PARULA/PEWEE	AFG	Afghan Variety	1996	SWB
445		GHORI96	PARULA/PEWEE	AFG	Afghan Variety	1996	SWB
451		GUL96	ID800994.W/VEE	AFG	Afghan Variety	1996	WBW
452		GUL96	ID800994.W/VEE	AFG	Afghan Variety	1996	WBW
457		GUL96	ID800994.W/VEE	AFG	Afghan Variety	1996	WBW
463		HD2285	HD1912-1592/HD1962E4870-K65XHD160/HD2186	AFG/IND	Afghan Variety	1993	SWB
464		HD2285	HD1912-1592/HD1962E4870-K65XHD160/HD2186	AFG/IND	Afghan Variety	1993	SWB
465		HD2285	HD1912-1592/HD1962E4870-K65XHD160/HD2186	AFG/IND	Afghan Variety	1993	SWB
560		HERAT LALMI -13	BB/RON//CNO67/TOTA/3/JAR	AFG	Afghan Variety	2013	SWB
467		HERAT-99	MYNA/VUL//PRL	AFG	Afghan Variety	1999	SWB
468		HERAT-99	MYNA/VUL//PRL	AFG	Afghan Variety	1999	SWB
469		HERAT-99	MYNA/VUL//PRL	AFG	Afghan Variety	1999	SWB
471		HUW234	HUW12/SPARROW/HUW12	AFG	Afghan Variety		SWB
472		HUW234	HUW12/SPARROW/HUW12	AFG	Afghan Variety		SWB
230		INQALAB 91	SKA/CHR//KAL/3/CROW	AFG/PAK	Afghan Variety	1993	SBW
232		IRENA/WEAVER	Irena/Weaver	AFG	Afghan Variety		SBW
487		IRENA/WEAVER	Irena/Weaver	AFG	Afghan Variety		SWB
488		IRENA/WEAVER	Irena/Weaver	AFG	Afghan Variety		SWB
509		KABUL-013	WAXWING*2/TUKURU	AFG	Afghan Variety	2013	SWB
511		KABUL2000/HD-3280	-	AFG	Afghan Variety	2000	SWB
515		KALAK	-	AFG	Afghan Variety
516		KALAK	-	AFG	Afghan Variety
517		KALAK	-	AFG	Afghan Variety
518		KALAK	-	AFG	Afghan Variety
561		KOSHAN-09	BABAX/LR42//BABAX*2/3/VIVITSI	AFG	Afghan Variety	2009	SWB
562		KOSHAN-09	BABAX/LR42//BABAX*2/3/VIVITSI	AFG	Afghan Variety	2009	SWB
578		LALMI-1	F-134-71/CROW;	AFG	Afghan Variety	2000	SWB
583		LALMI-1	F-134-71/CROW;	AFG	Afghan Variety	2000	SWB
584		LALMI-15	MTRWA92.161/PRINIA/5/SERI*3….	AFG	Afghan Variety	2015	SWB
579		LALMI-2	BOBWHITE//MN-72131/PAVON-76;	AFG	Afghan Variety	2000	SWB
580		LALMI-3	FLORKWA-3	AFG	Afghan Variety	2000	SWB
586		LALMI-3	FLORKWA-3	AFG	Afghan Variety	2000	SWB
587		LALMI-3	FLORKWA-3	AFG	Afghan Variety	2000	SWB
582		LALMI-4	SLVS*2/PASTOR	AFG	Afghan Variety		SWB
599		MAZAR-99/PASTOR	PFAU/SERI-82//BOBWHITE	AFG	Afghan Variety	1999	SWB
600		MAZAR-99/PASTOR	PFAU/SERI-82//BOBWHITE	AFG	Afghan Variety	1999	SWB
603		MELAD-013/MILAD-013	ORPIC/ISENGRAIN//ISENGRAIN	AFG	Afghan Variety	2013	WBW
604		MELAD-013/MILAD-013	ORPIC/ISENGRAIN//ISENGRAIN	AFG	Afghan Variety	2013	WBW
596		MEXIPAK 69	PENJAMO-62/GABO-55	AFG	Afghan Variety
607		MEXIPAK 69	PENJAMO-62/GABO-55	AFG	Afghan Variety
609		MH 0304 (MONBLAN)	-	AFG	Afghan Variety	2009	WBW
608		MH-97 (ATTILA)	NORD-DESPREZ(ND)/VG-9144//KALYANSONA/BLUEBIRD/3/YACO/4/VEERY-5	AFG	Afghan Variety	1997	SWB
611		MH-97 (ATTILA)	NORD-DESPREZ(ND)/VG-9144//KALYANSONA/BLUEBIRD/3/YACO/4/VEERY-5	AFG	Afghan Variety	1997	SWB
612		MH-97 (ATTILA)	NORD-DESPREZ(ND)/VG-9144//KALYANSONA/BLUEBIRD/3/YACO/4/VEERY-5	AFG	Afghan Variety	1997	SWB
631		MUQAWIM-09	OASIS/SKAUZ//4*BCN/3/2*PASTOR	AFG	Afghan Variety	2009	SWB
632		MUQAWIM-09	OASIS/SKAUZ//4*BCN/3/2*PASTOR	AFG	Afghan Variety	2009	SWB
642		NANGARHAR-64/WL-711	SONALIKA/CHRIS//KALYANSONA	AFG	Afghan Variety		SWB
690		PAMIR-94	YMH/TOB//MCD/3/LIRA	AFG	Afghan Variety	1994	WBW
691		PAMIR-94	YMH/TOB//MCD/3/LIRA	AFG	Afghan Variety	1994	WBW
692		PAMIR-94	YMH/TOB//MCD/3/LIRA	AFG	Afghan Variety	1994	WBW
693		PAMIR-94	YMH/TOB//MCD/3/LIRA	AFG	Afghan Variety	1994	WBW
694		PAMIR-94	YMH/TOB//MCD/3/LIRA	AFG	Afghan Variety	1994	WBW
710		PBW154	HD2177/HD2160	AFG/IND	Afghan Variety	1995	WBW
712		PBW154	HD2177/HD2160	AFG/IND	Afghan Variety	1995	WBW
754		RANA-96	CA 8055/6/PATOr/CALIDAD/3/7C//BB/CNO15/4/CALIDAD//CNO67/SONORA	AFG	Afghan Variety	1996	SWB
760		ROSHAN-96	BLOUNDANL/3/Bb/7C*2//Y50E/KAL*3	AFG	Afghan Variety	1996	SWB
761		ROSHAN-96	BLOUNDANL/3/Bb/7C*2//Y50E/KAL*3	AFG	Afghan Variety	1996	SWB
812		SHESHAMBAGH-08	SW89.5181/KAUZ	AFG	Afghan Variety	2008	SWB
821		SNB "S"	Snb’s’/5/Maya74’s’/On//II60.147/3/Bb/GII/4/Chat’s’	AFG	Afghan Variety
822		SNB "S"	Snb’s’/5/Maya74’s’/On//II60.147/3/Bb/GII/4/Chat’s’	AFG	Afghan Variety
824		SOLEHIO/BAKHTAR-13	ISENGRAIN/ORNICAR	AFG	Afghan Variety	2013	WBW
835		SOLH 02	OK82282//BOW/NKT=Shark-2	AFG	Afghan Variety	2002	WBW
823		SOLH-02	OK82282//BOW/NKT=Shark-2	AFG	Afghan Variety	2002	WBW
826		SOLH-02	OK82282//BOW/NKT=Shark-2	AFG	Afghan Variety	2002	WBW
827		SOLH-02	OK82282//BOW/NKT=Shark-2	AFG	Afghan Variety	2002	WBW
828		SOLH-02	OK82282//BOW/NKT=Shark-2	AFG	Afghan Variety	2002	WBW
830		SOLH-02	OK82282//BOW/NKT=Shark-2	AFG	Afghan Variety	2002	WBW
833		SOLH-02	OK82282//BOW/NKT=Shark-2	AFG	Afghan Variety	2002	WBW
834		SOLH-02	OK82282//BOW/NKT=Shark-2	AFG	Afghan Variety	2002	WBW
871		TAKHAR-96	VEE#7/OPATA M 85	AFG	Afghan Variety	1996	SWB
872		TAKHAR-96	VEE#7/OPATA M 85	AFG	Afghan Variety	1996	SWB
873		TAKHAR-96	VEE#7/OPATA M 85	AFG	Afghan Variety	1996	SWB
965		WAFER-15	BABAX/LR42//BABAX*2/3/TUKURU	AFG	Afghan Variety	2015	SWB
990		ZARIN-013	TAN/VEE//OPATA	AFG	Afghan Variety	2013	SWB
991		ZARIN-013	TAN/VEE//OPATA	AFG	Afghan Variety	2013	SWB
207		ACADEMIE	-	FRA	Other varieties and breeding lines
208		ACROPOLE	-	FRA	Other varieties and breeding lines
209		ADMIS	-	FL	Other varieties and breeding lines
224		ALTAY	-	KAZ	Other varieties and breeding lines
231		ARIANA 07	PASTOR/3/KAUZ*2/OPATA/KAUZ	MX	Other varieties and breeding lines
233		ARTHUR NIK	-	FRA	Other varieties and breeding lines
669		AZIBROSH/SHARK (1 to 6)	OK82282//BOW/NKT	MX-TCI	Other varieties and breeding lines
670		AZIBROSH/SHARK (1 to 6)	OK82282//BOW/NKT	MX-TCI	Other varieties and breeding lines
673		AZIBROSH/SHARK (1 to 6)	OK82282//BOW/NKT	MX-TCI	Other varieties and breeding lines
257		BARBET1	-	MX	Other varieties and breeding lines
258		BARBET1	-	MX	Other varieties and breeding lines
259		BATERA	BHR*5/AGA//PVN	MX	Other varieties and breeding lines
260		BATERA	BHR*5/AGA//PVN	MX	Other varieties and breeding lines
261		BATERA	BHR*5/AGA//PVN	MX	Other varieties and breeding lines
262		BATERA	BHR*5/AGA//PVN	MX	Other varieties and breeding lines
266		BEAUBOURG	BEAUBOURG	FRA	Other varieties and breeding lines
477		BECUNA (1 to 6)	ID800994.W/FALKE	MX-OR-TCI	Other varieties and breeding lines
276		BHRIKUTI	-	NL	Other varieties and breeding lines
277		BILINMIYEN96.2	-	TCI	Other varieties and breeding lines
278		BILINMIYEN96.27	-	TCI	Other varieties and breeding lines
279		BILINMIYEN96.39	-	TCI	Other varieties and breeding lines
280		BILINMIYEN96.39	-	TCI	Other varieties and breeding lines
281		BILINMIYEN96.80	-	TCI	Other varieties and breeding lines
267		BJN411	BEI JING411	CHN	Other varieties and breeding lines
268		BJN411	BEI JING411	CHN	Other varieties and breeding lines
283		BL1724	-	MX	Other varieties and breeding lines
284		BL1724	-	MX	Other varieties and breeding lines
285		BL1724	-	MX	Other varieties and breeding lines
288		BOEMA	BOEMA	HUN-MV	Other varieties and breeding lines
289		BOGOVIMAYA 56	BOGOVIMAYA 56	RUS	Other varieties and breeding lines
286		BOLAL2973	CNN//Kenya/Mentana	NE-YE	Other varieties and breeding lines
290		BOLAL2973 (BLL)	CNN//Kenya/Mentana	NE-YE	Other varieties and breeding lines
958		BONITO (1 to 46)	VORONA/HD2402	MX-TCI	Other varieties and breeding lines
959		BONITO (1 to 46)	VORONA/HD2402	MX-TCI	Other varieties and breeding lines
298		BURBOT-4	RPB868/CHRC//UT1567.121/3/TJB368.251/BUC	OR-TCI	Other varieties and breeding lines
303		CADET	F30903-0/Dropia	RO	Other varieties and breeding lines
304		CAMPION	F4121W1/Dropia	RO	Other varieties and breeding lines
307		CHAM-6	W-3918-A/JUPATECO-73	IRQ	Other varieties and breeding lines
316		CHAPIO	-	MX	Other varieties and breeding lines
322		CHERVONA	-	UKR-OD	Other varieties and breeding lines
331		CIRCUS	CMH80A.542/CNO79	MX	Other varieties and breeding lines
332		CIRCUS	CMH80A.542/CNO79	MX	Other varieties and breeding lines
306		CITARI	CHAM4/TAM200//RSK/FKG15	TCI	Other varieties and breeding lines
336		COMERGO	CHUM18/5*BEN	FRA	Other varieties and breeding lines
376		DAPHAN	DE8	ERZ	Other varieties and breeding lines
379		DHARWAR DRY	-	IND	Other varieties and breeding lines
386		DORADE	DYBR1982.83/842ABVD C50//KAUZ/3/PLK70/LIRA	TCI	Other varieties and breeding lines
387		DORADE	DYBR1982.83/842ABVD C50//KAUZ/3/PLK70/LIRA	-	Other varieties and breeding lines
381		DORADE-5	DYBR1982.83/842ABVD C50//KAUZ/3/PLK70/LIRA	TCI	Other varieties and breeding lines
390		ECLIDE	-	FRA	Other varieties and breeding lines
393		EPIDOC	S20021/FOLIO	ITY	Other varieties and breeding lines
397		Eritrospermum 670		KYR	Other varieties and breeding lines
406		FARBLANC/FORBONC	-	FRA	Other varieties and breeding lines
408		FARINELLI	ORPIC/APACHE	ITY	Other varieties and breeding lines
410		FERRIGINEUM1	-	UZBEK-AL01	Other varieties and breeding lines
610		FORBLANC (MH 04-05)	-	FRA	Other varieties and breeding lines
414		FRET2	-	MX	Other varieties and breeding lines
415		FRET2	-	MX	Other varieties and breeding lines
416		FRET2	-	MX	Other varieties and breeding lines
419		FRUNZENSKAYA 60	BEZOSTAYA-1/KIRGIZSKAYA-16	KYR	Other varieties and breeding lines
420		GALLYA-ARAL1	-	UZBEK-AL01	Other varieties and breeding lines
423		GANSU-223	-	CHN	Other varieties and breeding lines
424		GANSU-6	-	CHN	Other varieties and breeding lines
425		GANSU-6	-	CHN	Other varieties and breeding lines
431		GEREK79	MEN//MY48/4-11/3/YY305	YE	Other varieties and breeding lines
432		GEREK79	MEN//MY48/4-11/3/YY305	YE	Other varieties and breeding lines
447		GEREK79	MEN//MY48/4-11/3/YY305	YE	Other varieties and breeding lines
448		GEREK79	MEN//MY48/4-11/3/YY305	YE	Other varieties and breeding lines
449		GEREK79	MEN//MY48/4-11/3/YY305	YE	Other varieties and breeding lines
199		GRISET	885K4.1//MNG/SDV1/3/1D13.1/MLT	TCI, PYT-IRR-KON	Other varieties and breeding lines
200		GRISET	885K4.1//MNG/SDV1/3/1D13.1/MLT	TCI, PYT-IRR-KON	Other varieties and breeding lines
450		GUADALOUP	165613/RECITAL	FRA	Other varieties and breeding lines
460		GUN91	F35.70/Mo	MX-TK-ANK	Other varieties and breeding lines
483		INTENSIVNAYA	-	KYR	Other varieties and breeding lines
489		JAGGER	KS82W409/SPN	KS	Other varieties and breeding lines
493		JAGGER 'SIB'	KS82W409/SPN	KS	Other varieties and breeding lines
494		JAGGER 'SIB'	KS82W409/SPN	KS	Other varieties and breeding lines
512		KAKATSI	-	MX	Other varieties and breeding lines
961		KALYOZ (1 to 31)	VORONA/TR810200	MX-TCI	Other varieties and breeding lines
962		KALYOZ (1 to 31)	VORONA/TR810200	MX-TCI	Other varieties and breeding lines
525		KAMBARA1		MX	Other varieties and breeding lines
528		KARIEGA	-	SA	Other varieties and breeding lines
529		KARIEGA	-	SA	Other varieties and breeding lines
532		KARLYGASH	-	KAZ	Other varieties and breeding lines
533		KARLYGASH	-	KAZ	Other varieties and breeding lines
534		KASORO2	-	MX	Other varieties and breeding lines
535		KATHIA	-	IND	Other varieties and breeding lines
536		KATHIA	-	IND	Other varieties and breeding lines
174		KATIA1	HEBROS/BEZ-1	KC	Other varieties and breeding lines
549		KAWZAK DAYMA	KAUZ/PASTOR//BAV92/RAYON	MX	Other varieties and breeding lines
527		KINACI97	YMH/TOB//MCD/3/LIRA	MX-BD	Other varieties and breeding lines
552		KINACI97	YMH/TOB//MCD/3/LIRA	MX-BD	Other varieties and breeding lines
554		KINACI97	YMH/TOB//MCD/3/LIRA	MX-BD	Other varieties and breeding lines
557		KINACI97	YMH/TOB//MCD/3/LIRA	MX-BD	Other varieties and breeding lines
558		KIRGIZ95	DOMANIC*2/AU	YE-YA	Other varieties and breeding lines
559		KLEIN CHAMACO	-	MX	Other varieties and breeding lines
592		LONG YUAN 935	-	CHN	Other varieties and breeding lines
616		MILVUS2	-	MX	Other varieties and breeding lines
622		MONARCHA (1-37)	JCAM/EMU//DOVE	IR-KARADJ	Other varieties and breeding lines
623		MONARCHA (1-37)	JCAM/EMU//DOVE	IR-KARADJ	Other varieties and breeding lines
625		MOSKOVSKAYA39	-	RUS-MOS	Other varieties and breeding lines
650		MUFITBEY, AYYILDIZ	NGDA146/KINACI97//F130L1.12	TIC	Other varieties and breeding lines
626		MURGA	MUNIA/ALTAR 84//AMSEL	MX	Other varieties and breeding lines
627		MURGA	MUNIA/ALTAR 84//AMSEL	MX	Other varieties and breeding lines
633		MV MARTINA	-	HUN-MV	Other varieties and breeding lines
634		MV PALOTAS	-	HUN-MV	Other varieties and breeding lines
635		MV TAMARA	-	MV	Other varieties and breeding lines
652		NING9415	-	MX	Other varieties and breeding lines
656		NL 750	-	NPL	Other varieties and breeding lines
657		NOGAL	-	TUR	Other varieties and breeding lines
658		NORMAN	-	TAJ-LN01	Other varieties and breeding lines
674		OK81306	-	OK-MX	Other varieties and breeding lines
675		OK81306	-	OK-MX	Other varieties and breeding lines
676		OK81306	-	OK-MX	Other varieties and breeding lines
687		ORACLE	-	FRA	Other varieties and breeding lines
688		ORATORIO	-	FRA	Other varieties and breeding lines
695		PAMYATI FEDINA	-	RUS	Other varieties and breeding lines
696		PANTHEON	-	FRA	Other varieties and breeding lines
697		PARUS	-	MX	Other varieties and breeding lines
700		PARWAZ-94	V.5648/PARULA	PAK	Other varieties and breeding lines
704		PASTOR	-	MX	Other varieties and breeding lines
711		PBW 343	-	IND	Other varieties and breeding lines
713		PBW 343	-	IND	Other varieties and breeding lines
714		PEWIT1	-	MX	Other varieties and breeding lines
726		PROGRESS	-	KAZ	Other varieties and breeding lines
729		PUNJAB-96	SA42*2/4/CC/INIA//BB/3/INIA/HD832	PAK	Other varieties and breeding lines
756		RAWHIDE	-	NE	Other varieties and breeding lines
757		RENESANSA	-	YU	Other varieties and breeding lines
775		SAAR	-	MX	Other varieties and breeding lines
785		SANZAR 6		UZB	Other varieties and breeding lines
791		SCAN	VEERY//BUCKBUCK/PAVON-76	ZWE	Other varieties and breeding lines
795		SERI82	KVZ/BUHO//KAL/BB	MX	Other varieties and breeding lines
798		SERI82	KVZ/BUHO//KAL/BB	MX	Other varieties and breeding lines
800		SERI82	KVZ/BUHO//KAL/BB	MX	Other varieties and breeding lines
860		SUPER SERI #2	-	MX	Other varieties and breeding lines
862		SUZEN (1 to 6)	C126-15/COFN/3/N10B/P14//P101/4/KRC	TUR	Other varieties and breeding lines
870		TAI MEE5025	-	CHN	Other varieties and breeding lines
896		TASICAR	-	TAJ-LN01	Other varieties and breeding lines
297		TEKIRDAG	Bul 1518-4-38	YT-IRR02-R	Other varieties and breeding lines
902		TIMBA	THB//MAYA/NAC/3/RABE/4/MILAN	MX	Other varieties and breeding lines
913		'TORIK-17	-	TUR	Other varieties and breeding lines
933		UP2338	-	IND	Other varieties and breeding lines
939		URWYT (1 to 16)	-	-	Other varieties and breeding lines
946		VENAC1	-	SYR	Other varieties and breeding lines
966		WAFIA	-	MOR	Other varieties and breeding lines
975		WEEBILL1	-	MX	Other varieties and breeding lines
976		WEEBILL1	-	MX	Other varieties and breeding lines
977		WEEBILL1	-	MX	Other varieties and breeding lines
978		WEEBILL1	-	MX	Other varieties and breeding lines
979		WEEBILL1	-	MX	Other varieties and breeding lines
980		WEEBILL4	-	MX	Other varieties and breeding lines
377		YILDIRIM2002=DE9	ID800994.W/VEE	MX-TCI	Other varieties and breeding lines
996		ZANDER (1 to 55)	ZCL/3/PGFN//CNO67/SON64(ES86-8)/4/SERI/5/UA-2837	TCI	Other varieties and breeding lines
988		ZANDER-10	ZCL/3/PGFN//CNO67/SON64(ES86-8)/4/SERI/5/UA-2837	TCI	Other varieties and breeding lines
989		ZANDER-9	ZCL/3/PGFN//CNO67/SON64(ES86-8)/4/SERI/5/UA-2837	TCI	Other varieties and breeding lines
999		ZERNOKORMOVAYA50	-	KAZ	Other varieties and breeding lines
1000		ZH8972	-	CHN	Other varieties and breeding lines
1001		ZORNITCHA	-	KC	Other varieties and breeding lines
189		-	80 30 VERSAILLES/EDCH//CD	MX	Other varieties and breeding lines
193		-	84.40023/WEAVER//BORL95	MX	Other varieties and breeding lines
219		-	ALD/COC//URES/3/DUCULA	MX	Other varieties and breeding lines
223		-	ALTAR 84/AEGILOPS SQUARROSA (TAUS)//OPATA	MX	Other varieties and breeding lines
242		-	ATTILA*2/M10 (MUTATED C-306)	MX	Other varieties and breeding lines
246		-	BABAX*3/PRL	MX	Other varieties and breeding lines
263		-	BATERA//KEA/TOW/3/TAM200	MX	Other varieties and breeding lines
264		-	BAU/TNMU	MX	Other varieties and breeding lines
282		-	BL1066/STAR//YACO	MX	Other varieties and breeding lines
295		-	BUC/PRL//WEAVER	MX	Other varieties and breeding lines
296		-	BUC/PRL//WEAVER	MX	Other varieties and breeding lines
302		-	CAAL/MANATI_1	MX	Other varieties and breeding lines
324		-	CHOIX/STAR/3/HE1/3*CNO79//2*SERI	MX	Other varieties and breeding lines
325		-	CHOIX/STAR/3/HE1/3*CNO79//2*SERI	MX	Other varieties and breeding lines
330		-	CHUM18/5*BCN	MX	Other varieties and breeding lines
333		-	CNDO/R143//ENTE/MEXI.2/3/AE.SQUARROSA (TAUS)/4/WEAVER	MX	Other varieties and breeding lines
334		-	CNDO/R143//ENTE/MEXI.2/3/AE.SQUARROSA (TAUS)/4/WEAVER	MX	Other varieties and breeding lines
335		-	CO72.3839/TI-R//FASAN/3/CO72.3839/TI-R	MX	Other varieties and breeding lines
339		-	CROC-1/AE.SQUARROSA (205)//KAUZ/3/ENEIDA	MX	Other varieties and breeding lines
340		-	CROC_1/AE.SQUARROSA (205)//KAUZ/3/SASIA	MX	Other varieties and breeding lines
341		-	CROC_1/AE.SQUARROSA (205)//KAUZ/3/SASIA	MX	Other varieties and breeding lines
342		-	CROC_1/AE.SQUARROSA (205)//KAUZ/3/SASIA	MX	Other varieties and breeding lines
384		-	DUCULA/3/LND/BAU//BAU	MX	Other varieties and breeding lines
385		-	DVERD2/AE.SQUARROSA(214)	MX	Other varieties and breeding lines
401		-	F3.71/TRM//BUC/3/LIRA/4/BUC/BJY/3/CNDR/ANA//CNDR/MUS	MX	Other varieties and breeding lines
403		-	F60314.76/MRL//CNO79/3/CHIL/PRL	MX	Other varieties and breeding lines
412		-	FILIN/MILAN	MX	Other varieties and breeding lines
421		-	GALVEZ/WEAVER/3/VORONA/CNO79//KAUZ	MX	Other varieties and breeding lines
466		-	HE1/3*CNO79//2*SERI/3/BORL95/4/YACO	MX	Other varieties and breeding lines
478		-	ID800994.W/MO88	MX	Other varieties and breeding lines
479		-	ID800994.W/MO88	MX	Other varieties and breeding lines
480		-	ID800994.W/MO88	MX	Other varieties and breeding lines
484		-	IPPO10/JACANA//CO72.3839/TI-R	MX	Other varieties and breeding lines
507		-	JUP/BJY//URES/3/HD2206/HORK//BUC/BUL	MX	Other varieties and breeding lines
537		-	KAUZ*2/OPATA//KAUZ	MX	Other varieties and breeding lines
538		-	KAUZ*2//K134(60)/VEE	MX	Other varieties and breeding lines
539		-	KAUZ*2//K134(60)/VEE	MX	Other varieties and breeding lines
542		-	KAUZ//BOW/NKT	MX	Other varieties and breeding lines
545		-	KAUZ//PRL/VEE#6/3/BAV92	MX	Other varieties and breeding lines
546		-	KAUZ/3/MYNA/VUL//BUC/FLK/4/MILAN	MX	Other varieties and breeding lines
547		-	KAUZ/AAZ//KAUZ	MX	Other varieties and breeding lines
569		-	KS82117/MLT	MX	Other varieties and breeding lines
621		-	MON/IMU//ALD/PVN/3/BORL95/4/OASIS/2*BORL95	MX	Other varieties and breeding lines
628		-	MUNIA/CHTO//AMSEL	MX	Other varieties and breeding lines
629		-	MUNIA/CHTO/3/PFAU/BOW//VEE#9/4/CHEN/AEGILOPS SQUARROSA (TAUS)//BCN	MX	Other varieties and breeding lines
630		-	MUNIA/LUAN	MX	Other varieties and breeding lines
636		-	MYNA/VUL//JUN	MX	Other varieties and breeding lines
665		-	OASIS/KAUZ//4*BCN	MX	Other varieties and breeding lines
668		-	OASIS/STAR//3*STAR	MX	Other varieties and breeding lines
680		-	OK82282//CNO79/PRL/3/TAM106 RESEL/TX69D4819	MX	Other varieties and breeding lines
686		-	OR791432/VEE#3.2//MILAN	MX	Other varieties and breeding lines
698		-	PARUS/STAR//GALVEZ	MX	Other varieties and breeding lines
702		-	PASSI_8/ERIZO_8//POLLMER_4	MX	Other varieties and breeding lines
707		-	PASTOR/BAV92	MX	Other varieties and breeding lines
708		-	PASTOR/KAUZ	MX	Other varieties and breeding lines
709		-	PASTOR/OPATA/3/BOW/PRL//BUC	MX	Other varieties and breeding lines
715		-	PGO/SERI//BAU/3/DUCULA	MX	Other varieties and breeding lines
718		-	P1.861/RDWG	MX	Other varieties and breeding lines
719		-	PICUS/3/KAUZ*2/BOW//KAUZ	MX	Other varieties and breeding lines
727		-	PSN/BOW//MILAN	MX	Other varieties and breeding lines
728		-	PSN/BOW//ROEK/3/MILAN	MX	Other varieties and breeding lines
733		-	PYN/2*BAU	MX	Other varieties and breeding lines
734		-	PYN/2*BAU	MX	Other varieties and breeding lines
747		-	PYN/PVN	MX	Other varieties and breeding lines
748		-	PYN/PVN	MX	Other varieties and breeding lines
750		-	RABE/2*MO88	MX	Other varieties and breeding lines
753		-	RABE/2*MO88	MX	Other varieties and breeding lines
793		-	SDY/OK78047/3/PF70354/ALD//BOW/4/PYN	MX	Other varieties and breeding lines
794		-	SDY/OK78047/3/PF70354/ALD//BOW/4/PYN	MX	Other varieties and breeding lines
815		-	SITE/MO//CETTIA	MX	Other varieties and breeding lines
816		-	SITE/MO//CETTIA	MX	Other varieties and breeding lines
817		-	SITE/MO/3/VORONA/BAU//BAU	MX	Other varieties and breeding lines
818		-	SKAUZ/2*STAR	MX	Other varieties and breeding lines
875		-	TAM106 RESEL/TX69D4819/6/WRM/4/FN/3*TH//K58/2*N/3/AUS-6869/5/PEL72380/ATR71/7/VORONA	MX	Other varieties and breeding lines
877		-	TAM200*2/MO88	MX	Other varieties and breeding lines
878		-	TAM200*2/MO88	MX	Other varieties and breeding lines
879		-	TAM200*2/MO88	MX	Other varieties and breeding lines
880		-	TAM200*2/RABE	MX	Other varieties and breeding lines
883		-	TAM200/3/F60314.76/MRL//CNO79/4/84.40022	MX	Other varieties and breeding lines
893		-	TAM200/RABE//ID800994.W	MX	Other varieties and breeding lines
905		-	TNMU/3/LND/BAU//BAU	MX	Other varieties and breeding lines
906		-	TNMU/6/CEP80111/CEP81165/MRNG/4/YKT406/3/AG/ASN//ATR	MX	Other varieties and breeding lines
908		-	TNMU/6/CEP80111/CEP81165/MRNG/4/YKT406/3/AG/ASN//ATR	MX	Other varieties and breeding lines
910		-	TNMU/MILAN	MX	Other varieties and breeding lines
911		-	TNMU/MILAN	MX	Other varieties and breeding lines
912		-	TNMU/MUNIA	MX	Other varieties and breeding lines
916		-	TSI/VEE#5//KAUZ	MX	Other varieties and breeding lines
937		-	URES/PRL//BAV92	MX	Other varieties and breeding lines
938		-	URES/PRL//BAV92	MX	Other varieties and breeding lines
943		-	VEE/LIRA//BOW/3/BCN	MX	Other varieties and breeding lines
944		-	VEE/PJN//2*KAUZ	MX	Other varieties and breeding lines
952		-	VORONA/ATTILA	MX	Other varieties and breeding lines
967		-	KIRITATI/4/2*SERI.1B*2/3/KAUZ*2/BOW//KAUZ	MX	Other varieties and breeding lines
969		-	WEAVER/TSC//WEAVER/3/WEAVER/4/WAXWING	MX	Other varieties and breeding lines
970		-	WEAVER/WL3926	MX	Other varieties and breeding lines
971		-	WEAVER/WL3926	MX	Other varieties and breeding lines
984		-	YANG87-158/DUCULA	MX	Other varieties and breeding lines
706			PASTOR/3/KAUZ*2/OPATA//KAUZ/4/CHEN/AE.SQ//2*OPATA	MX	Other varieties and breeding lines
865			TIA.2/BORL95/3/PEG//MRL/BUC	MX	Other varieties and breeding lines
942			VEE#5//DOVE/BUC	MX	Other varieties and breeding lines
176		-	130L1.12/KAUZ//NEMURA	TCI/CIT	Other varieties and breeding lines
178		-	1D13.1/MLT//PLK70/LIRA/3/SULTAN95	TCI	Other varieties and breeding lines
179		-	1D13.1/MLT//STAR	MX-TCI	Other varieties and breeding lines
185		-	55.1744/MEX67.1//NO57/3/ATTILA	MX-TCI	Other varieties and breeding lines
187		-	602.156.22/MNCH//NEMURA	TCI	Other varieties and breeding lines
188		-	7C/CNO//CAL/3/YMH/4/VP.../5/STARSHINA/6/STARSHINA	TCI	Other varieties and breeding lines
190		-	8023.16.1.1/KAUZ	MX-TCI	Other varieties and breeding lines
196		-	87ZHONG212/GRK79//MNCH	TCI	Other varieties and breeding lines
197		-	885K1.1//1D13.1/MLT/3/YE2453	TCI	Other varieties and breeding lines
198		-	885K1.1//1D13.1/MLT/3/YE2453	TCI	Other varieties and breeding lines
201		-	88ZHONG218//CTK/VEE/3/KVZ/GV//PRL	TCI	Other varieties and breeding lines
211		-	AGRI/NAC//ATTILA	MX-TCI	Other varieties and breeding lines
213		-	AGRI/NAC//KAUZ	MX-TCI	Other varieties and breeding lines
214		-	AGRI/NAC//KAUZ	MX-TCI	Other varieties and breeding lines
215		-	AGRI/NAC//KAUZ	MX-TCI	Other varieties and breeding lines
216		-	AGRI/NAC//KAUZ	MX-TCI	Other varieties and breeding lines
217		-	AGRI/NAC//PATHMARES/KVZ/3/SAULESKU41	TCI	Other varieties and breeding lines
218		-	AGRI/NAC//ATTILA	MX-TCI	Other varieties and breeding lines
235		-	ATAY/3/MJI/GLEN//TRT	MX-TCI	Other varieties and breeding lines
236		-	ATAY/GALVEZ87	MX-TCI	Other varieties and breeding lines
273		-	BEZ/NAD//KZM (ES85.24)/3/F900K	TCI	Other varieties and breeding lines
274		-	BEZ/NAD//KZM (ES85.24)/3/F900K	TCI	Other varieties and breeding lines
308		-	CHAM6//1D13.1/MLT/3/SHI4414/CROW	TCI	Other varieties and breeding lines
309		-	CHAM6//1D13.1/MLT/3/SHI4414/CROW	TCI	Other varieties and breeding lines
310		-	CHAM6//1D13.1/MLT/3/SHI4414/CROW	TCI	Other varieties and breeding lines
311		-	CHAM6//1D13.1/MLT/3/SHI4414/CROW	TCI	Other varieties and breeding lines
312		-	CHAM6//1D13.1/MLT/3/SHI4414/CROW	TCI	Other varieties and breeding lines
315		-	CHAM6//1D13.1/MLT/3/SHI4414/CROW	TIC	Other varieties and breeding lines
344		-	CRR/ATTILA	MX-TCI	Other varieties and breeding lines
345		-	CRR/ATTILA	MX-TCI	Other varieties and breeding lines
374		-	DDZ1710.99.31/3/TJB916.46/CB306//MHB*2/BUC/4/KRC66/SERI	TCI	Other varieties and breeding lines
375		-	DDZ2141.85.271/ES14//F134.71/NAC	TCI	Other varieties and breeding lines
398		-	ERIT58-87//KS82W409/SPN/3/KRC66/SERI	TCI	Other varieties and breeding lines
399		-	ES84.24/PANA	MX-TCI	Other varieties and breeding lines
409		-	FDL4/NG8675//KINACI97	TCI	Other varieties and breeding lines
417		-	FRTL//AGRI/NAC	MX-TCI	Other varieties and breeding lines
418		-	FRTL/NEMURA	MX-TCI	Other varieties and breeding lines
461		-	GUN91/5/JUWEL/LV24//LV32/3/FL80/4/F29/2*LV32//FL80	TCI	Other varieties and breeding lines
476		-	ID13.1/MLT//TUI	MX-TCI	Other varieties and breeding lines
481		-	ID800994.W/VEE//F900K	TCI	Other varieties and breeding lines
563		-	KRASNODAR/FRTL	MX-TCI	Other varieties and breeding lines
564		-	KRASNODAR/FRTL	MX-TCI	Other varieties and breeding lines
565		-	KRASNODAR/FRTL	MX-TCI	Other varieties and breeding lines
566		-	KRC66/SERI//KINACI97	TCI	Other varieties and breeding lines
567		-	KS82W409/SPN/4/JSW6/LOV13//JSW3/3/RSK//CNO/GLL	TIC	Other varieties and breeding lines
605		-	MEX COMP3/CA8055//777TWWON87	TCI	Other varieties and breeding lines
606		-	MEX COMP3//F134.71/NAC/4/LOM11/SON64/3/7C//093-44/STW597947	TCI	Other varieties and breeding lines
620		-	MNCH/5/BLL/F72.23/4/TLLA//2*FR/KAD/3/2*GB	TCI	Other varieties and breeding lines
640		-	NAI60/HN7//BUC/3/FALKE	MX-OR-TCI	Other varieties and breeding lines
641		-	NAI60/HN7//BUC/3/FALKE	MX-OR-TCI	Other varieties and breeding lines
672		-	OK82282//BOW/NKT/3/F4105/4/KS97P0630-4-5	TCI	Other varieties and breeding lines
677		-	OK81306//URES/TRT	MX-TCI	Other varieties and breeding lines
679		-	OK82282//BOW/NKT/3/F4105/4/KS97P0630-4-5	TCI	Other varieties and breeding lines
681		-	OK84306//CNO79/PRL/3/BRUL/TRAKIA	TCI	Other varieties and breeding lines
735		-	PYN/BAU	MX-TCI	Other varieties and breeding lines
736		-	PYN/BAU	MX-TCI	Other varieties and breeding lines
737		-	PYN/BAU	MX-TCI	Other varieties and breeding lines
738		-	PYN/BAU	MX-TCI	Other varieties and breeding lines
739		-	PYN/BAU	MX-TCI	Other varieties and breeding lines
771		-	RSK/NAC//CTK/VEE	TCI	Other varieties and breeding lines
772		-	RSK/NAC//CTK/VEE	TCI	Other varieties and breeding lines
774		-	RSK/NAC/4/SNB/PCH//KAL/BB/3/CA8055	TCI	Other varieties and breeding lines
786		-	SAULESKU #44/TR810200	MX-TCI	Other varieties and breeding lines
787		-	SAULESKU #44/TR810200	MX-TCI	Other varieties and breeding lines
788		-	SAULESKU #44/TR810200	MX-TCI	Other varieties and breeding lines
789		-	SAULESKU26/ROLLER	MX-TCI	Other varieties and breeding lines
790		-	SB-360/3/VPM/MOS83-11-8//PEW	OR-TCI	Other varieties and breeding lines
792		-	SDY/OK78047//KAUZ2/3/ES85.24	TCI	Other varieties and breeding lines
820		-	SKAUZ/HATUSHA	TCI	Other varieties and breeding lines
844		-	SPN/NAC//ATTILA	MX-TCI	Other varieties and breeding lines
845		-	SPN/NAC//ATTILA	MX-TCI	Other varieties and breeding lines
846		-	SPN/NAC//ATTILA	MX-TCI	Other varieties and breeding lines
847		-	SPN/NAC//ATTILA	MX-TCI	Other varieties and breeding lines
851		-	STAR//TR771773/SLM/3/MASON/2137//JGR/4/KSWGRC39/JGR 'S' (OK00514)	USA-OK-TCI	Other varieties and breeding lines
852		-	STAR//TR771773/SLM/3/MASON/2137//JGR/4/KSWGRC39/JGR 'S' (OK00514)	USA-OK-TCI	Other varieties and breeding lines
853		-	STAR/BWD	MX-TCI	Other varieties and breeding lines
885		-	TAM200/HBB313E//2158 (OK98697)/5/SITE/MO/4/NAC/TH.AC//3*PVN/3/MIRLO/BUC/6/JGR/CUSTER//JGR* (OK0062278)	OK-TCI	Other varieties and breeding lines
886		-	TAM200/JI5418	TCI	Other varieties and breeding lines
887		-	TAM200/KAUZ	MX-TCI	Other varieties and breeding lines
888		-	TAM200/KAUZ	MX-TCI	Other varieties and breeding lines
889		-	TAM200/KAUZ	MX-TCI	Other varieties and breeding lines
890		-	TAM200/KAUZ	MX-TCI	Other varieties and breeding lines
898		-	TAST/SPRW//BLL/3/NWT	TCI	Other varieties and breeding lines
899		-	TAST/SPRW//LT176.73/3/JASEN	TCI	Other varieties and breeding lines
904		-	TJB916.46/CB306//2*MHB/3/BUC/4/STAR	MX-TCI	Other varieties and breeding lines
915		-	TRK13//BOW/NKT	MX-TCI	Other varieties and breeding lines
919		-	TX81V6614/OPATA	MX-TCI	Other varieties and breeding lines
928		-	UNKN.F2.95.3	TCI	Other varieties and breeding lines
929		-	UNKNOWN/PLK70//FRTL	MX-TCI	Other varieties and breeding lines
930		-	UNKNOWN/PLK70//FRTL	MX-TCI	Other varieties and breeding lines
953		-	VORONA/BAU	TCI	Other varieties and breeding lines
954		-	VORONA/BAU	TCI	Other varieties and breeding lines
955		-	VORONA/CUPE	MX-TCI	Other varieties and breeding lines
956		-	VORONA/CUPE	MX-TCI	Other varieties and breeding lines
957		-	VORONA/CUPE	MX-TCI	Other varieties and breeding lines
960		-	VORONA/KAUZ	MX-OR-TCI	Other varieties and breeding lines
963		-	VPM/MOS83-11-4-8//PEW/3/RSK/NAC	OR-TCI	Other varieties and breeding lines
964		-	VPM/MOS83-11-4-8//PEW/3/AFG2/BUC,F1//KVZ	OR-TCI	Other varieties and breeding lines
405		EKIZ	F885K1.1/SXL	TCI	Other varieties and breeding lines
577			KVZ/HB2009/5/CNN/KHARKOV//KC66/3/SKP35/4/VEE	TCI	Other varieties and breeding lines
705			PASTOR//SITE/MO/3/CHEN/AE.SQ.(TAUS)//BCN/4/OK91724/2180//PECOS(OK00224-36805)/5/KS980511	US-OK-TCI	Other varieties and breeding lines
950			VORONA/BAU	TCI	Other varieties and breeding lines
175		-	1-27-6275/CF1770//5/GHODS/4/ANZA/3/...	IR	Other varieties and breeding lines
177		-	1-61-12/Emu"S'/Tjb84	Miandoab	Other varieties and breeding lines
180		-	3726.01/3737.01/3/OR7946/HILL//HILL/4/OR7946/HILL//HILL	OR	Other varieties and breeding lines
181		-	K429305/AKHALTSIKHIS TSITELI DOLI	GEO	Other varieties and breeding lines
182		-	494J6.11	FL-MX	Other varieties and breeding lines
203		-	89ZHONG4	CHN	Other varieties and breeding lines
204		-	9852.1	BG	Other varieties and breeding lines
205		-	9868.1	BG	Other varieties and breeding lines
206		-	ABI86*3414/Jag'S'//K92	KS	Other varieties and breeding lines
220		-	Ald/Snb"S'//PK15841	Miandoab	Other varieties and breeding lines
221		-	Almt/Alvd	Karaj	Other varieties and breeding lines
222		-	Almt/Nik.N	Karaj	Other varieties and breeding lines
294		-	Bow/Nkt//Mrn	Karaj	Other varieties and breeding lines
300		-	C-70-3/Bow/Nkt	Ardabil	Other varieties and breeding lines
301		-	C-70-31-276275/CF1770	Ardabil	Other varieties and breeding lines
314		-	CHAM-6/5/Maya/On//II60.147/3/;Bb/Gll/4/Chat	Karaj	Other varieties and breeding lines
348		-	CTY*3/TA2450	KS	Other varieties and breeding lines
349		-	CTY*3/TA2460	KS	Other varieties and breeding lines
350		-	CTY*3/TA2460	KS	Other varieties and breeding lines
351		-	CTY*3/TA2460	KS	Other varieties and breeding lines
352		-	CTY*3/TA2460	KS	Other varieties and breeding lines
353		-	CTY*3/TA2460	KS	Other varieties and breeding lines
354		-	CTY*3/TA2460	KS	Other varieties and breeding lines
356		-	CTY*3/TA2460	KS	Other varieties and breeding lines
357		-	CTY*3/TA2460	KS	Other varieties and breeding lines
360		-	D6301/HEINE VII//ERA/3/BUC/4/TAM108/5/BWD	YT-RF02	Other varieties and breeding lines
391		-	Emu"S/Tjb84//Flt	Mashhad	Other varieties and breeding lines
392		-	Emu"S/Tjb84//Flt	Mashhad	Other varieties and breeding lines
394		-	ER.30767	UKR-MIR	Other varieties and breeding lines
404		-	F6038W12.1	FL	Other varieties and breeding lines
413		-	Fln/Acc//Ana/3/Pew/4/F12.71/;Coc//Cno 79	Karaj	Other varieties and breeding lines
446		-	GK.ZOMBOR/ATTILA	Miandoab	Other varieties and breeding lines
462		-	HBY756A/Siouxland//2180	OK	Other varieties and breeding lines
473		-	ID 80-628/3/CER/YMH/HYS/4/CER/YMH/HYS	OSU	Other varieties and breeding lines
492		-	Jagger/WI89-189-14	Agripro	Other varieties and breeding lines
497		-	JCAM/EMU//TAN/3/TAM200/4/VORONA	OR	Other varieties and breeding lines
508		-	K402021/AKHALTSIKHIS TSITELI DOLI	GEO	Other varieties and breeding lines
530		-	KARL*2//PI355520/PI265008/3/CTY*3/TA2460	KS	Other varieties and breeding lines
531		-	KARL/OR8300764	KS	Other varieties and breeding lines
568		-	KS80336/STAR/3/VPM/MOS83-11-8//PEW	OR	Other varieties and breeding lines
572		-	KS831936-3/NE86501	NE	Other varieties and breeding lines
573		-	KS85W663-1-1/KARL92	ARS-Lincoln	Other varieties and breeding lines
574		-	KS90HW53/90IWWSN-88	OKSU	Other varieties and breeding lines
575		-	KS91P0935	KS	Other varieties and breeding lines
637		-	N91L122/Arlin	ARS-Lincoln	Other varieties and breeding lines
638		-	N91L122/Arlin	ARS-Lincoln	Other varieties and breeding lines
643		-	ND/P101//Tjb368/6/Chambord/33	Miandoab	Other varieties and breeding lines
644		-	NE83407/3/FLN/ACC//ANA	TX	Other varieties and breeding lines
651		-	Nik.N/6/Ald/5/Rfn*2 1908/CFn*2//Cc/Cno*2/4/Rsh	Mashhad	Other varieties and breeding lines
661		-	Ns46.11/3/sdy/Ti.Rese1//ktA1	TUR	Other varieties and breeding lines
666		-	OASIS//ASP/BLT	MX-OR-TCI	Other varieties and breeding lines
667		-	OASIS//ASP/BLT	MX-OR-TCI	Other varieties and breeding lines
682		-	Ombul/A1amo//MV11	Ardabil	Other varieties and breeding lines
683		-	Omid//Bow /CROW	Miandoab	Other varieties and breeding lines
684		-	Omid/NS732/Her	Miandoab	Other varieties and breeding lines
685		-	Omid/NS732/Her	Miandoab	Other varieties and breeding lines
724		-	PRINIA/STAR	PY	Other varieties and breeding lines
725		-	PRINIA/STAR	PY	Other varieties and breeding lines
744		-	PYN/OK81306	YT-RF02	Other varieties and breeding lines
745		-	PYN/PARUS/3/VPM/MOS83-11-4-8//PEW	OR	Other varieties and breeding lines
746		-	PYN/PARUS/3/VPM/MOS83-11-4-8//PEW	OR	Other varieties and breeding lines
759		-	ROLLER/BATERA	OR	Other varieties and breeding lines
777		-	SABALAN/1.27.56/4	IR	Other varieties and breeding lines
843		-	SPN/5/NZT/BEZ1//ALD,F1/4/NAD//TMP/CItr 12406/3/EMU	USA	Other varieties and breeding lines
850		-	STAR//KAUZ/STAR	SYR	Other varieties and breeding lines
864		-	SW89.3064/STAR	LEB	Other varieties and breeding lines
866		-	T67//Tecumseh/Plainsman V	Trio	Other varieties and breeding lines
867		-	T702*2/HRW	Trio	Other varieties and breeding lines
874		-	TAM-105*4/AMI*5//LG0/3/STURDY	TX	Other varieties and breeding lines
876		-	TAM-107//TX78V3620/CTK78/3/TX87V1233	TX	Other varieties and breeding lines
881		-	TAM200*3/TA2567	KS	Other varieties and breeding lines
884		-	TAM200/FUNDULEA	TX	Other varieties and breeding lines
894		-	TAM202/NE86606	U. Nebraska	Other varieties and breeding lines
903		-	TIX53/89-2	BG	Other varieties and breeding lines
918		-	TURACO/2*BORL95	BRS	Other varieties and breeding lines
920		-	TX81V6603.3/KARL	TX	Other varieties and breeding lines
922		-	TX81V6614/SERI//TJB368-251/BUC	OR	Other varieties and breeding lines
923		-	TX86V1540/KARL92	TX	Other varieties and breeding lines
924		-	TX87V1534/TX84V1317	TX	Other varieties and breeding lines
925		-	TX88V4328/TX87V1613//TX87V1233-1	TX	Other varieties and breeding lines
927		-	U1254-1-8-1-1/TAM202	TX	Other varieties and breeding lines
934		-	Ures81//HD2206/Hork/3/1-67-78	Karaj	Other varieties and breeding lines
935		-	Ures81//HD2206/Hork/3/F.12.71/Coc/Cno79	Mashhad	Other varieties and breeding lines
947		-	Viking/Inia	Ardabil	Other varieties and breeding lines
948		-	Viking/Inia	Ardabil	Other varieties and breeding lines
982		-	WI90-425/WI89-483	WI90-425/WI89-483	Other varieties and breeding lines
983		-	WX11088/2165//W8447	KS	Other varieties and breeding lines
949			VISTA/KS87H6//KSSB-369-7	NSU	Other varieties and breeding lines

## Sheet: Table S7
Additional file: Table S7. Diversity indicies of germplasm groups represented in the established Afghan reference library.
Group	Number of lines	Mean MRD	Expected Heterozygosity	Shannon Diversity Index
Afghan Wheat Collection	152	0.410 ± 0.001	0.211 ± 0.002	0.490 ± 0.005
Afghan Local Landraces	36	0.382 ± 0.004	0.275 ± 0.003	0.620 ± 0.005
Afghan Wheat Varieties	125	0.280 ± 0.001	0.105 ± 0.002	0.284 ± 0.003
Other Cultivars and Lines	448	0.325 ± 0.000	0.116 ± 0.002	0.304 ± 0.003
Total	761	0.349	0.139	0.359

## Sheet: Table S8
Additional file: Table S8. Varieties released in Afghanistan since 2000
Country	Seed Source/ Origin	Year	Cultivar
Afghanistan	CIMMYT	2017	LALMI-17
Afghanistan	CIMMYT	2017	DURUM-#3
Afghanistan	CIMMYT	2017	DIAMA-17
Afghanistan	CIMMYT	2017	SHAMAL-17
Afghanistan	CIMMYT	2015	WAHDAT-15
Afghanistan	CIMMYT	2015	AFGHAN-15
Afghanistan	CIMMYT	2015	WAFER-15
Afghanistan	CIMMYT	2015	LALMI-15
Afghanistan	CIMMYT	2015	BAHAR-15
Afghanistan	CIMMYT	2015	ELHAAM-15
Afghanistan	CIMMYT	2013	LALMI-04
Afghanistan	CIMMYT	2013	KABUL-13
Afghanistan	CIMMYT	2013	BAMYAN-013
Afghanistan	CIMMYT	2013	36TH IDYN-#41
Afghanistan	CIMMYT	2013	36TH IDYN-#47
Afghanistan	CIMMYT	2013	BALKH DEHDADI-013
Afghanistan	CIMMYT/ICARDA	2013	SHESHAMBAGH-013
Afghanistan	CIMMYT/ICARDA	2013	POZA-E-SHAN-013
Afghanistan	CIMMYT	2013	HERAT LALMI-013
Afghanistan	CIMMYT/ICARDA	2013	ZARIN-013
Afghanistan	ICARDA	2013	SHEESHAMBAGH-13
Afghanistan	ICARDA	2013	HERAT LALMI
Afghanistan	French	2013	BAKHTAR-13
Afghanistan	French	2013	MILAD-13
Afghanistan	CIMMYT	2010	CHONTE #1
Afghanistan	CIMMYT	2009	MUQAWIM-09
Afghanistan	CIMMYT	2009	KOSHAN-09
Afghanistan	CIMMYT	2009	BAGHLAN-09
Afghanistan	French	2009	AUTAN
Afghanistan	French	2009	MHO304
Afghanistan	French	2009	EXOTIC
Afghanistan	French	2009	SOISSONS
Afghanistan	French	2009	ANDALOU
Afghanistan	French	2009	GUADALOPE
Afghanistan	CIMMYT	2008	DRUKHSHAN-08
Afghanistan	CIMMYT	2008	SHISHAMBAGH-08
Afghanistan	CIMMYT	2007	DARULAMAN-07
Afghanistan	CIMMYT	2002	SOLH-02
Afghanistan	ICARDA	2000	LALMI-2
Afghanistan	ICARDA	2000	LALMI-3
